# Supplementary material for: 9p21 loss confers a cold tumor immune microenvironment and primary resistance to immune checkpoint therapy
Source: Nat Commun. 2021 Sep 23;12:5606. doi: 10.1038/s41467-021-25894-9 (PMC8460828; doi:10.1038/s41467-021-25894-9)
Supplement: Supplementary file 3 — Supplementary Data 1-21 [file 41467_2021_25894_MOESM3_ESM.xlsx]

## Sheet: SuppData1
Supplementary Data 1. The TCGA samples included in this study and their corresponding 9p21 status.
Sample_ID	TCGA Study	Cancer Type	Cancer Type Detailed	9p21 status
TCGA-OR-A5J1	ACC	Adrenocortical Carcinoma	Adrenocortical Carcinoma	9p21-WT
TCGA-OR-A5J2	ACC	Adrenocortical Carcinoma	Adrenocortical Carcinoma	9p21-WT
TCGA-OR-A5J3	ACC	Adrenocortical Carcinoma	Adrenocortical Carcinoma	9p21-WT
TCGA-OR-A5J6	ACC	Adrenocortical Carcinoma	Adrenocortical Carcinoma	9p21-WT
TCGA-OR-A5JB	ACC	Adrenocortical Carcinoma	Adrenocortical Carcinoma	9p21-WT
TCGA-OR-A5JD	ACC	Adrenocortical Carcinoma	Adrenocortical Carcinoma	9p21-WT
TCGA-OR-A5JE	ACC	Adrenocortical Carcinoma	Adrenocortical Carcinoma	9p21-WT
TCGA-OR-A5JI	ACC	Adrenocortical Carcinoma	Adrenocortical Carcinoma	9p21-WT
TCGA-OR-A5JJ	ACC	Adrenocortical Carcinoma	Adrenocortical Carcinoma	9p21-WT
TCGA-OR-A5JL	ACC	Adrenocortical Carcinoma	Adrenocortical Carcinoma	9p21-WT
TCGA-OR-A5JO	ACC	Adrenocortical Carcinoma	Adrenocortical Carcinoma	9p21-WT
TCGA-OR-A5JR	ACC	Adrenocortical Carcinoma	Adrenocortical Carcinoma	9p21-WT
TCGA-OR-A5JU	ACC	Adrenocortical Carcinoma	Adrenocortical Carcinoma	9p21-WT
TCGA-OR-A5JX	ACC	Adrenocortical Carcinoma	Adrenocortical Carcinoma	9p21-WT
TCGA-OR-A5JZ	ACC	Adrenocortical Carcinoma	Adrenocortical Carcinoma	9p21-WT
TCGA-OR-A5K1	ACC	Adrenocortical Carcinoma	Adrenocortical Carcinoma	9p21-WT
TCGA-OR-A5K3	ACC	Adrenocortical Carcinoma	Adrenocortical Carcinoma	9p21-WT
TCGA-OR-A5K4	ACC	Adrenocortical Carcinoma	Adrenocortical Carcinoma	9p21-WT
TCGA-OR-A5KQ	ACC	Adrenocortical Carcinoma	Adrenocortical Carcinoma	9p21-WT
TCGA-OR-A5KT	ACC	Adrenocortical Carcinoma	Adrenocortical Carcinoma	9p21-WT
TCGA-OR-A5KU	ACC	Adrenocortical Carcinoma	Adrenocortical Carcinoma	9p21-WT
TCGA-OR-A5KV	ACC	Adrenocortical Carcinoma	Adrenocortical Carcinoma	9p21-WT
TCGA-OR-A5KW	ACC	Adrenocortical Carcinoma	Adrenocortical Carcinoma	9p21-WT
TCGA-OR-A5KX	ACC	Adrenocortical Carcinoma	Adrenocortical Carcinoma	9p21-WT
TCGA-OR-A5L4	ACC	Adrenocortical Carcinoma	Adrenocortical Carcinoma	9p21-WT
TCGA-OR-A5L5	ACC	Adrenocortical Carcinoma	Adrenocortical Carcinoma	9p21-WT
TCGA-OR-A5L6	ACC	Adrenocortical Carcinoma	Adrenocortical Carcinoma	9p21-WT
TCGA-OR-A5L8	ACC	Adrenocortical Carcinoma	Adrenocortical Carcinoma	9p21-WT
TCGA-OR-A5L9	ACC	Adrenocortical Carcinoma	Adrenocortical Carcinoma	9p21-WT
TCGA-OR-A5LA	ACC	Adrenocortical Carcinoma	Adrenocortical Carcinoma	9p21-WT
TCGA-OR-A5LB	ACC	Adrenocortical Carcinoma	Adrenocortical Carcinoma	9p21-WT
TCGA-OR-A5LD	ACC	Adrenocortical Carcinoma	Adrenocortical Carcinoma	9p21-WT
TCGA-OR-A5LF	ACC	Adrenocortical Carcinoma	Adrenocortical Carcinoma	9p21-WT
TCGA-OR-A5LH	ACC	Adrenocortical Carcinoma	Adrenocortical Carcinoma	9p21-WT
TCGA-OR-A5LK	ACC	Adrenocortical Carcinoma	Adrenocortical Carcinoma	9p21-WT
TCGA-OR-A5LN	ACC	Adrenocortical Carcinoma	Adrenocortical Carcinoma	9p21-WT
TCGA-OR-A5LO	ACC	Adrenocortical Carcinoma	Adrenocortical Carcinoma	9p21-WT
TCGA-OR-A5LP	ACC	Adrenocortical Carcinoma	Adrenocortical Carcinoma	9p21-WT
TCGA-OR-A5LR	ACC	Adrenocortical Carcinoma	Adrenocortical Carcinoma	9p21-WT
TCGA-P6-A5OH	ACC	Adrenocortical Carcinoma	Adrenocortical Carcinoma	9p21-WT
TCGA-PA-A5YG	ACC	Adrenocortical Carcinoma	Adrenocortical Carcinoma	9p21-WT
TCGA-PK-A5H9	ACC	Adrenocortical Carcinoma	Adrenocortical Carcinoma	9p21-WT
TCGA-PK-A5HA	ACC	Adrenocortical Carcinoma	Adrenocortical Carcinoma	9p21-WT
TCGA-PK-A5HB	ACC	Adrenocortical Carcinoma	Adrenocortical Carcinoma	9p21-WT
TCGA-PK-A5HC	ACC	Adrenocortical Carcinoma	Adrenocortical Carcinoma	9p21-WT
TCGA-4Z-AA7N	BLCA	Bladder Urothelial Carcinoma	Bladder Urothelial Carcinoma	9p21-WT
TCGA-4Z-AA81	BLCA	Bladder Urothelial Carcinoma	Bladder Urothelial Carcinoma	9p21-WT
TCGA-4Z-AA83	BLCA	Bladder Urothelial Carcinoma	Bladder Urothelial Carcinoma	9p21-WT
TCGA-4Z-AA86	BLCA	Bladder Urothelial Carcinoma	Bladder Urothelial Carcinoma	9p21-WT
TCGA-5N-A9KI	BLCA	Bladder Urothelial Carcinoma	Bladder Urothelial Carcinoma	9p21-WT
TCGA-BT-A20O	BLCA	Bladder Urothelial Carcinoma	Bladder Urothelial Carcinoma	9p21-WT
TCGA-BT-A20R	BLCA	Bladder Urothelial Carcinoma	Bladder Urothelial Carcinoma	9p21-WT
TCGA-BT-A2LA	BLCA	Bladder Urothelial Carcinoma	Bladder Urothelial Carcinoma	9p21-WT
TCGA-BT-A2LD	BLCA	Bladder Urothelial Carcinoma	Bladder Urothelial Carcinoma	9p21-WT
TCGA-BT-A3PH	BLCA	Bladder Urothelial Carcinoma	Bladder Urothelial Carcinoma	9p21-WT
TCGA-BT-A42F	BLCA	Bladder Urothelial Carcinoma	Bladder Urothelial Carcinoma	9p21-WT
TCGA-C4-A0EZ	BLCA	Bladder Urothelial Carcinoma	Bladder Urothelial Carcinoma	9p21-WT
TCGA-CF-A1HS	BLCA	Bladder Urothelial Carcinoma	Bladder Urothelial Carcinoma	9p21-WT
TCGA-CF-A47S	BLCA	Bladder Urothelial Carcinoma	Bladder Urothelial Carcinoma	9p21-WT
TCGA-CF-A47V	BLCA	Bladder Urothelial Carcinoma	Bladder Urothelial Carcinoma	9p21-WT
TCGA-CF-A47W	BLCA	Bladder Urothelial Carcinoma	Bladder Urothelial Carcinoma	9p21-WT
TCGA-CF-A47Y	BLCA	Bladder Urothelial Carcinoma	Bladder Urothelial Carcinoma	9p21-WT
TCGA-CF-A9FM	BLCA	Bladder Urothelial Carcinoma	Bladder Urothelial Carcinoma	9p21-WT
TCGA-DK-A1A6	BLCA	Bladder Urothelial Carcinoma	Bladder Urothelial Carcinoma	9p21-WT
TCGA-DK-A1A7	BLCA	Bladder Urothelial Carcinoma	Bladder Urothelial Carcinoma	9p21-WT
TCGA-DK-A2HX	BLCA	Bladder Urothelial Carcinoma	Bladder Urothelial Carcinoma	9p21-WT
TCGA-DK-A2I2	BLCA	Bladder Urothelial Carcinoma	Bladder Urothelial Carcinoma	9p21-WT
TCGA-DK-A2I4	BLCA	Bladder Urothelial Carcinoma	Bladder Urothelial Carcinoma	9p21-WT
TCGA-DK-A3IL	BLCA	Bladder Urothelial Carcinoma	Bladder Urothelial Carcinoma	9p21-WT
TCGA-DK-A3IU	BLCA	Bladder Urothelial Carcinoma	Bladder Urothelial Carcinoma	9p21-WT
TCGA-DK-A3IV	BLCA	Bladder Urothelial Carcinoma	Bladder Urothelial Carcinoma	9p21-WT
TCGA-DK-A3WY	BLCA	Bladder Urothelial Carcinoma	Bladder Urothelial Carcinoma	9p21-WT
TCGA-DK-A6AW	BLCA	Bladder Urothelial Carcinoma	Bladder Urothelial Carcinoma	9p21-WT
TCGA-DK-A6B0	BLCA	Bladder Urothelial Carcinoma	Bladder Urothelial Carcinoma	9p21-WT
TCGA-DK-A6B1	BLCA	Bladder Urothelial Carcinoma	Bladder Urothelial Carcinoma	9p21-WT
TCGA-DK-AA6L	BLCA	Bladder Urothelial Carcinoma	Bladder Urothelial Carcinoma	9p21-WT
TCGA-DK-AA6M	BLCA	Bladder Urothelial Carcinoma	Bladder Urothelial Carcinoma	9p21-WT
TCGA-DK-AA6T	BLCA	Bladder Urothelial Carcinoma	Bladder Urothelial Carcinoma	9p21-WT
TCGA-DK-AA74	BLCA	Bladder Urothelial Carcinoma	Bladder Urothelial Carcinoma	9p21-WT
TCGA-E5-A4TZ	BLCA	Bladder Urothelial Carcinoma	Bladder Urothelial Carcinoma	9p21-WT
TCGA-E7-A3Y1	BLCA	Bladder Urothelial Carcinoma	Bladder Urothelial Carcinoma	9p21-WT
TCGA-E7-A4IJ	BLCA	Bladder Urothelial Carcinoma	Bladder Urothelial Carcinoma	9p21-WT
TCGA-E7-A4XJ	BLCA	Bladder Urothelial Carcinoma	Bladder Urothelial Carcinoma	9p21-WT
TCGA-E7-A519	BLCA	Bladder Urothelial Carcinoma	Bladder Urothelial Carcinoma	9p21-WT
TCGA-E7-A678	BLCA	Bladder Urothelial Carcinoma	Bladder Urothelial Carcinoma	9p21-WT
TCGA-E7-A6ME	BLCA	Bladder Urothelial Carcinoma	Bladder Urothelial Carcinoma	9p21-WT
TCGA-E7-A6MF	BLCA	Bladder Urothelial Carcinoma	Bladder Urothelial Carcinoma	9p21-WT
TCGA-E7-A7DV	BLCA	Bladder Urothelial Carcinoma	Bladder Urothelial Carcinoma	9p21-WT
TCGA-FD-A3B4	BLCA	Bladder Urothelial Carcinoma	Bladder Urothelial Carcinoma	9p21-WT
TCGA-FD-A3B7	BLCA	Bladder Urothelial Carcinoma	Bladder Urothelial Carcinoma	9p21-WT
TCGA-FD-A3B8	BLCA	Bladder Urothelial Carcinoma	Bladder Urothelial Carcinoma	9p21-WT
TCGA-FD-A3SJ	BLCA	Bladder Urothelial Carcinoma	Bladder Urothelial Carcinoma	9p21-WT
TCGA-FD-A3SO	BLCA	Bladder Urothelial Carcinoma	Bladder Urothelial Carcinoma	9p21-WT
TCGA-FD-A43S	BLCA	Bladder Urothelial Carcinoma	Bladder Urothelial Carcinoma	9p21-WT
TCGA-FD-A5BS	BLCA	Bladder Urothelial Carcinoma	Bladder Urothelial Carcinoma	9p21-WT
TCGA-FD-A5BY	BLCA	Bladder Urothelial Carcinoma	Bladder Urothelial Carcinoma	9p21-WT
TCGA-FD-A6TC	BLCA	Bladder Urothelial Carcinoma	Bladder Urothelial Carcinoma	9p21-WT
TCGA-FD-A6TE	BLCA	Bladder Urothelial Carcinoma	Bladder Urothelial Carcinoma	9p21-WT
TCGA-FJ-A3Z9	BLCA	Bladder Urothelial Carcinoma	Bladder Urothelial Carcinoma	9p21-WT
TCGA-FJ-A3ZF	BLCA	Bladder Urothelial Carcinoma	Bladder Urothelial Carcinoma	9p21-WT
TCGA-FT-A3EE	BLCA	Bladder Urothelial Carcinoma	Bladder Urothelial Carcinoma	9p21-WT
TCGA-G2-A2EK	BLCA	Bladder Urothelial Carcinoma	Bladder Urothelial Carcinoma	9p21-WT
TCGA-G2-A2EL	BLCA	Bladder Urothelial Carcinoma	Bladder Urothelial Carcinoma	9p21-WT
TCGA-GC-A3OO	BLCA	Bladder Urothelial Carcinoma	Bladder Urothelial Carcinoma	9p21-WT
TCGA-GC-A3RB	BLCA	Bladder Urothelial Carcinoma	Bladder Urothelial Carcinoma	9p21-WT
TCGA-GC-A3WC	BLCA	Bladder Urothelial Carcinoma	Bladder Urothelial Carcinoma	9p21-WT
TCGA-GU-A42P	BLCA	Bladder Urothelial Carcinoma	Bladder Urothelial Carcinoma	9p21-WT
TCGA-GU-A764	BLCA	Bladder Urothelial Carcinoma	Bladder Urothelial Carcinoma	9p21-WT
TCGA-GU-A766	BLCA	Bladder Urothelial Carcinoma	Bladder Urothelial Carcinoma	9p21-WT
TCGA-GV-A3JV	BLCA	Bladder Urothelial Carcinoma	Bladder Urothelial Carcinoma	9p21-WT
TCGA-GV-A3JX	BLCA	Bladder Urothelial Carcinoma	Bladder Urothelial Carcinoma	9p21-WT
TCGA-GV-A3QG	BLCA	Bladder Urothelial Carcinoma	Bladder Urothelial Carcinoma	9p21-WT
TCGA-H4-A2HO	BLCA	Bladder Urothelial Carcinoma	Bladder Urothelial Carcinoma	9p21-WT
TCGA-K4-A5RJ	BLCA	Bladder Urothelial Carcinoma	Bladder Urothelial Carcinoma	9p21-WT
TCGA-K4-A83P	BLCA	Bladder Urothelial Carcinoma	Bladder Urothelial Carcinoma	9p21-WT
TCGA-KQ-A41N	BLCA	Bladder Urothelial Carcinoma	Bladder Urothelial Carcinoma	9p21-WT
TCGA-LT-A5Z6	BLCA	Bladder Urothelial Carcinoma	Bladder Urothelial Carcinoma	9p21-WT
TCGA-MV-A51V	BLCA	Bladder Urothelial Carcinoma	Bladder Urothelial Carcinoma	9p21-WT
TCGA-UY-A78L	BLCA	Bladder Urothelial Carcinoma	Bladder Urothelial Carcinoma	9p21-WT
TCGA-UY-A78N	BLCA	Bladder Urothelial Carcinoma	Bladder Urothelial Carcinoma	9p21-WT
TCGA-UY-A9PA	BLCA	Bladder Urothelial Carcinoma	Bladder Urothelial Carcinoma	9p21-WT
TCGA-UY-A9PF	BLCA	Bladder Urothelial Carcinoma	Bladder Urothelial Carcinoma	9p21-WT
TCGA-XF-A8HB	BLCA	Bladder Urothelial Carcinoma	Bladder Urothelial Carcinoma	9p21-WT
TCGA-XF-A8HD	BLCA	Bladder Urothelial Carcinoma	Bladder Urothelial Carcinoma	9p21-WT
TCGA-XF-A8HH	BLCA	Bladder Urothelial Carcinoma	Bladder Urothelial Carcinoma	9p21-WT
TCGA-XF-A9SH	BLCA	Bladder Urothelial Carcinoma	Bladder Urothelial Carcinoma	9p21-WT
TCGA-XF-A9SI	BLCA	Bladder Urothelial Carcinoma	Bladder Urothelial Carcinoma	9p21-WT
TCGA-XF-A9SL	BLCA	Bladder Urothelial Carcinoma	Bladder Urothelial Carcinoma	9p21-WT
TCGA-XF-A9SX	BLCA	Bladder Urothelial Carcinoma	Bladder Urothelial Carcinoma	9p21-WT
TCGA-XF-A9SZ	BLCA	Bladder Urothelial Carcinoma	Bladder Urothelial Carcinoma	9p21-WT
TCGA-XF-A9T2	BLCA	Bladder Urothelial Carcinoma	Bladder Urothelial Carcinoma	9p21-WT
TCGA-XF-A9T3	BLCA	Bladder Urothelial Carcinoma	Bladder Urothelial Carcinoma	9p21-WT
TCGA-XF-A9T6	BLCA	Bladder Urothelial Carcinoma	Bladder Urothelial Carcinoma	9p21-WT
TCGA-XF-AAME	BLCA	Bladder Urothelial Carcinoma	Bladder Urothelial Carcinoma	9p21-WT
TCGA-XF-AAMF	BLCA	Bladder Urothelial Carcinoma	Bladder Urothelial Carcinoma	9p21-WT
TCGA-XF-AAMG	BLCA	Bladder Urothelial Carcinoma	Bladder Urothelial Carcinoma	9p21-WT
TCGA-XF-AAMH	BLCA	Bladder Urothelial Carcinoma	Bladder Urothelial Carcinoma	9p21-WT
TCGA-XF-AAMJ	BLCA	Bladder Urothelial Carcinoma	Bladder Urothelial Carcinoma	9p21-WT
TCGA-XF-AAN0	BLCA	Bladder Urothelial Carcinoma	Bladder Urothelial Carcinoma	9p21-WT
TCGA-XF-AAN2	BLCA	Bladder Urothelial Carcinoma	Bladder Urothelial Carcinoma	9p21-WT
TCGA-XF-AAN8	BLCA	Bladder Urothelial Carcinoma	Bladder Urothelial Carcinoma	9p21-WT
TCGA-YC-A8S6	BLCA	Bladder Urothelial Carcinoma	Bladder Urothelial Carcinoma	9p21-WT
TCGA-ZF-A9R5	BLCA	Bladder Urothelial Carcinoma	Bladder Urothelial Carcinoma	9p21-WT
TCGA-ZF-AA4R	BLCA	Bladder Urothelial Carcinoma	Bladder Urothelial Carcinoma	9p21-WT
TCGA-ZF-AA52	BLCA	Bladder Urothelial Carcinoma	Bladder Urothelial Carcinoma	9p21-WT
TCGA-ZF-AA5H	BLCA	Bladder Urothelial Carcinoma	Bladder Urothelial Carcinoma	9p21-WT
TCGA-ZF-AA5N	BLCA	Bladder Urothelial Carcinoma	Bladder Urothelial Carcinoma	9p21-WT
TCGA-ZF-AA5P	BLCA	Bladder Urothelial Carcinoma	Bladder Urothelial Carcinoma	9p21-WT
TCGA-3C-AALJ	BRCA	Invasive Breast Carcinoma	Breast Invasive Ductal Carcinoma	9p21-WT
TCGA-3C-AALK	BRCA	Invasive Breast Carcinoma	Breast Invasive Ductal Carcinoma	9p21-WT
TCGA-5L-AAT0	BRCA	Invasive Breast Carcinoma	Breast Invasive Lobular Carcinoma	9p21-WT
TCGA-5T-A9QA	BRCA	Invasive Breast Carcinoma	Breast Invasive Carcinoma (NOS)	9p21-WT
TCGA-A1-A0SB	BRCA	Invasive Breast Carcinoma	Breast Invasive Carcinoma (NOS)	9p21-WT
TCGA-A1-A0SE	BRCA	Invasive Breast Carcinoma	Breast Invasive Carcinoma (NOS)	9p21-WT
TCGA-A1-A0SG	BRCA	Invasive Breast Carcinoma	Breast Invasive Carcinoma (NOS)	9p21-WT
TCGA-A1-A0SH	BRCA	Invasive Breast Carcinoma	Breast Invasive Ductal Carcinoma	9p21-WT
TCGA-A1-A0SI	BRCA	Invasive Breast Carcinoma	Breast Invasive Ductal Carcinoma	9p21-WT
TCGA-A1-A0SM	BRCA	Invasive Breast Carcinoma	Breast Invasive Ductal Carcinoma	9p21-WT
TCGA-A1-A0SN	BRCA	Invasive Breast Carcinoma	Breast Invasive Ductal Carcinoma	9p21-WT
TCGA-A1-A0SP	BRCA	Invasive Breast Carcinoma	Breast Invasive Ductal Carcinoma	9p21-WT
TCGA-A1-A0SQ	BRCA	Invasive Breast Carcinoma	Breast Invasive Ductal Carcinoma	9p21-WT
TCGA-A2-A04N	BRCA	Invasive Breast Carcinoma	Breast Invasive Ductal Carcinoma	9p21-WT
TCGA-A2-A04R	BRCA	Invasive Breast Carcinoma	Breast Invasive Ductal Carcinoma	9p21-WT
TCGA-A2-A04V	BRCA	Invasive Breast Carcinoma	Breast Invasive Ductal Carcinoma	9p21-WT
TCGA-A2-A04X	BRCA	Invasive Breast Carcinoma	Breast Invasive Ductal Carcinoma	9p21-WT
TCGA-A2-A04Y	BRCA	Invasive Breast Carcinoma	Breast Invasive Ductal Carcinoma	9p21-WT
TCGA-A2-A0CK	BRCA	Invasive Breast Carcinoma	Breast Invasive Lobular Carcinoma	9p21-WT
TCGA-A2-A0CL	BRCA	Invasive Breast Carcinoma	Breast Invasive Ductal Carcinoma	9p21-WT
TCGA-A2-A0CO	BRCA	Invasive Breast Carcinoma	Breast Invasive Lobular Carcinoma	9p21-WT
TCGA-A2-A0CP	BRCA	Invasive Breast Carcinoma	Breast Invasive Ductal Carcinoma	9p21-WT
TCGA-A2-A0CQ	BRCA	Invasive Breast Carcinoma	Breast Invasive Ductal Carcinoma	9p21-WT
TCGA-A2-A0CR	BRCA	Invasive Breast Carcinoma	Breast Invasive Lobular Carcinoma	9p21-WT
TCGA-A2-A0CU	BRCA	Invasive Breast Carcinoma	Breast Invasive Ductal Carcinoma	9p21-WT
TCGA-A2-A0CW	BRCA	Invasive Breast Carcinoma	Breast Invasive Ductal Carcinoma	9p21-WT
TCGA-A2-A0CX	BRCA	Invasive Breast Carcinoma	Breast Invasive Ductal Carcinoma	9p21-WT
TCGA-A2-A0D1	BRCA	Invasive Breast Carcinoma	Breast Invasive Ductal Carcinoma	9p21-WT
TCGA-A2-A0D2	BRCA	Invasive Breast Carcinoma	Breast Invasive Ductal Carcinoma	9p21-WT
TCGA-A2-A0D3	BRCA	Invasive Breast Carcinoma	Breast Invasive Ductal Carcinoma	9p21-WT
TCGA-A2-A0D4	BRCA	Invasive Breast Carcinoma	Breast Invasive Ductal Carcinoma	9p21-WT
TCGA-A2-A0EM	BRCA	Invasive Breast Carcinoma	Breast Invasive Ductal Carcinoma	9p21-WT
TCGA-A2-A0EN	BRCA	Invasive Breast Carcinoma	Breast Invasive Lobular Carcinoma	9p21-WT
TCGA-A2-A0EP	BRCA	Invasive Breast Carcinoma	Breast Invasive Lobular Carcinoma	9p21-WT
TCGA-A2-A0ES	BRCA	Invasive Breast Carcinoma	Breast Invasive Lobular Carcinoma	9p21-WT
TCGA-A2-A0EV	BRCA	Invasive Breast Carcinoma	Breast Invasive Ductal Carcinoma	9p21-WT
TCGA-A2-A0EW	BRCA	Invasive Breast Carcinoma	Breast Invasive Lobular Carcinoma	9p21-WT
TCGA-A2-A0EX	BRCA	Invasive Breast Carcinoma	Breast Invasive Lobular Carcinoma	9p21-WT
TCGA-A2-A0ST	BRCA	Invasive Breast Carcinoma	Breast Invasive Ductal Carcinoma	9p21-WT
TCGA-A2-A0SU	BRCA	Invasive Breast Carcinoma	Breast Invasive Ductal Carcinoma	9p21-WT
TCGA-A2-A0SY	BRCA	Invasive Breast Carcinoma	Breast Invasive Lobular Carcinoma	9p21-WT
TCGA-A2-A0T3	BRCA	Invasive Breast Carcinoma	Breast Invasive Ductal Carcinoma	9p21-WT
TCGA-A2-A0T4	BRCA	Invasive Breast Carcinoma	Breast Invasive Lobular Carcinoma	9p21-WT
TCGA-A2-A0T5	BRCA	Invasive Breast Carcinoma	Breast Invasive Ductal Carcinoma	9p21-WT
TCGA-A2-A0T6	BRCA	Invasive Breast Carcinoma	Breast Invasive Lobular Carcinoma	9p21-WT
TCGA-A2-A0YC	BRCA	Invasive Breast Carcinoma	Breast Invasive Ductal Carcinoma	9p21-WT
TCGA-A2-A0YD	BRCA	Invasive Breast Carcinoma	Breast Invasive Lobular Carcinoma	9p21-WT
TCGA-A2-A0YI	BRCA	Invasive Breast Carcinoma	Breast Invasive Ductal Carcinoma	9p21-WT
TCGA-A2-A0YJ	BRCA	Invasive Breast Carcinoma	Breast Invasive Ductal Carcinoma	9p21-WT
TCGA-A2-A0YK	BRCA	Invasive Breast Carcinoma	Breast Invasive Lobular Carcinoma	9p21-WT
TCGA-A2-A0YL	BRCA	Invasive Breast Carcinoma	Breast Invasive Lobular Carcinoma	9p21-WT
TCGA-A2-A1FZ	BRCA	Invasive Breast Carcinoma	Breast Invasive Ductal Carcinoma	9p21-WT
TCGA-A2-A1G0	BRCA	Invasive Breast Carcinoma	Breast Invasive Carcinoma (NOS)	9p21-WT
TCGA-A2-A1G4	BRCA	Invasive Breast Carcinoma	Breast Invasive Ductal Carcinoma	9p21-WT
TCGA-A2-A1G6	BRCA	Invasive Breast Carcinoma	Breast Invasive Ductal Carcinoma	9p21-WT
TCGA-A2-A259	BRCA	Invasive Breast Carcinoma	Breast Invasive Ductal Carcinoma	9p21-WT
TCGA-A2-A25A	BRCA	Invasive Breast Carcinoma	Breast Invasive Lobular Carcinoma	9p21-WT
TCGA-A2-A25C	BRCA	Invasive Breast Carcinoma	Breast Invasive Ductal Carcinoma	9p21-WT
TCGA-A2-A25F	BRCA	Invasive Breast Carcinoma	Breast Invasive Ductal Carcinoma	9p21-WT
TCGA-A2-A3KC	BRCA	Invasive Breast Carcinoma	Breast Invasive Lobular Carcinoma	9p21-WT
TCGA-A2-A3KD	BRCA	Invasive Breast Carcinoma	Breast Invasive Mixed Mucinous Carcinoma	9p21-WT
TCGA-A2-A3XT	BRCA	Invasive Breast Carcinoma	Breast Invasive Ductal Carcinoma	9p21-WT
TCGA-A2-A3XU	BRCA	Invasive Breast Carcinoma	Breast Invasive Ductal Carcinoma	9p21-WT
TCGA-A2-A3XW	BRCA	Invasive Breast Carcinoma	Breast Invasive Ductal Carcinoma	9p21-WT
TCGA-A2-A3XZ	BRCA	Invasive Breast Carcinoma	Breast Invasive Ductal Carcinoma	9p21-WT
TCGA-A2-A3Y0	BRCA	Invasive Breast Carcinoma	Breast Invasive Ductal Carcinoma	9p21-WT
TCGA-A2-A4RW	BRCA	Invasive Breast Carcinoma	Breast Invasive Lobular Carcinoma	9p21-WT
TCGA-A2-A4RX	BRCA	Invasive Breast Carcinoma	Metaplastic Breast Cancer	9p21-WT
TCGA-A2-A4RY	BRCA	Invasive Breast Carcinoma	Breast Invasive Lobular Carcinoma	9p21-WT
TCGA-A2-A4S0	BRCA	Invasive Breast Carcinoma	Breast Invasive Mixed Mucinous Carcinoma	9p21-WT
TCGA-A7-A0CD	BRCA	Invasive Breast Carcinoma	Breast Invasive Ductal Carcinoma	9p21-WT
TCGA-A7-A0CE	BRCA	Invasive Breast Carcinoma	Breast Invasive Ductal Carcinoma	9p21-WT
TCGA-A7-A0CG	BRCA	Invasive Breast Carcinoma	Breast Invasive Carcinoma (NOS)	9p21-WT
TCGA-A7-A0CH	BRCA	Invasive Breast Carcinoma	Breast Invasive Ductal Carcinoma	9p21-WT
TCGA-A7-A13G	BRCA	Invasive Breast Carcinoma	Breast Invasive Ductal Carcinoma	9p21-WT
TCGA-A7-A13H	BRCA	Invasive Breast Carcinoma	Breast Invasive Lobular Carcinoma	9p21-WT
TCGA-A7-A26E	BRCA	Invasive Breast Carcinoma	Breast Invasive Lobular Carcinoma	9p21-WT
TCGA-A7-A26F	BRCA	Invasive Breast Carcinoma	Breast Invasive Carcinoma (NOS)	9p21-WT
TCGA-A7-A26H	BRCA	Invasive Breast Carcinoma	Breast Invasive Ductal Carcinoma	9p21-WT
TCGA-A7-A26J	BRCA	Invasive Breast Carcinoma	Breast Invasive Ductal Carcinoma	9p21-WT
TCGA-A7-A3IY	BRCA	Invasive Breast Carcinoma	Breast Invasive Mixed Mucinous Carcinoma	9p21-WT
TCGA-A7-A3IZ	BRCA	Invasive Breast Carcinoma	Breast Invasive Lobular Carcinoma	9p21-WT
TCGA-A7-A3J1	BRCA	Invasive Breast Carcinoma	Breast Invasive Lobular Carcinoma	9p21-WT
TCGA-A7-A3RF	BRCA	Invasive Breast Carcinoma	Breast Invasive Mixed Mucinous Carcinoma	9p21-WT
TCGA-A7-A426	BRCA	Invasive Breast Carcinoma	Breast Invasive Lobular Carcinoma	9p21-WT
TCGA-A7-A4SE	BRCA	Invasive Breast Carcinoma	Breast Invasive Ductal Carcinoma	9p21-WT
TCGA-A7-A5ZW	BRCA	Invasive Breast Carcinoma	Breast Invasive Ductal Carcinoma	9p21-WT
TCGA-A7-A5ZX	BRCA	Invasive Breast Carcinoma	Breast Invasive Lobular Carcinoma	9p21-WT
TCGA-A7-A6VW	BRCA	Invasive Breast Carcinoma	Breast Invasive Ductal Carcinoma	9p21-WT
TCGA-A8-A06N	BRCA	Invasive Breast Carcinoma	Breast Invasive Ductal Carcinoma	9p21-WT
TCGA-A8-A06P	BRCA	Invasive Breast Carcinoma	Breast Invasive Ductal Carcinoma	9p21-WT
TCGA-A8-A06T	BRCA	Invasive Breast Carcinoma	Breast Invasive Ductal Carcinoma	9p21-WT
TCGA-A8-A07B	BRCA	Invasive Breast Carcinoma	Breast Invasive Ductal Carcinoma	9p21-WT
TCGA-A8-A07E	BRCA	Invasive Breast Carcinoma	Breast Invasive Ductal Carcinoma	9p21-WT
TCGA-A8-A07I	BRCA	Invasive Breast Carcinoma	Breast Invasive Ductal Carcinoma	9p21-WT
TCGA-A8-A07J	BRCA	Invasive Breast Carcinoma	Breast Invasive Ductal Carcinoma	9p21-WT
TCGA-A8-A07O	BRCA	Invasive Breast Carcinoma	Breast Invasive Ductal Carcinoma	9p21-WT
TCGA-A8-A07P	BRCA	Invasive Breast Carcinoma	Breast Invasive Ductal Carcinoma	9p21-WT
TCGA-A8-A07S	BRCA	Invasive Breast Carcinoma	Breast Invasive Carcinoma (NOS)	9p21-WT
TCGA-A8-A082	BRCA	Invasive Breast Carcinoma	Breast Invasive Ductal Carcinoma	9p21-WT
TCGA-A8-A083	BRCA	Invasive Breast Carcinoma	Breast Invasive Ductal Carcinoma	9p21-WT
TCGA-A8-A085	BRCA	Invasive Breast Carcinoma	Breast Invasive Ductal Carcinoma	9p21-WT
TCGA-A8-A086	BRCA	Invasive Breast Carcinoma	Breast Invasive Ductal Carcinoma	9p21-WT
TCGA-A8-A08A	BRCA	Invasive Breast Carcinoma	Breast Invasive Ductal Carcinoma	9p21-WT
TCGA-A8-A08H	BRCA	Invasive Breast Carcinoma	Breast Invasive Ductal Carcinoma	9p21-WT
TCGA-A8-A08L	BRCA	Invasive Breast Carcinoma	Breast Invasive Ductal Carcinoma	9p21-WT
TCGA-A8-A08T	BRCA	Invasive Breast Carcinoma	Breast Invasive Ductal Carcinoma	9p21-WT
TCGA-A8-A091	BRCA	Invasive Breast Carcinoma	Breast Invasive Ductal Carcinoma	9p21-WT
TCGA-A8-A092	BRCA	Invasive Breast Carcinoma	Breast Invasive Ductal Carcinoma	9p21-WT
TCGA-A8-A095	BRCA	Invasive Breast Carcinoma	Breast Invasive Ductal Carcinoma	9p21-WT
TCGA-A8-A096	BRCA	Invasive Breast Carcinoma	Breast Invasive Ductal Carcinoma	9p21-WT
TCGA-A8-A09D	BRCA	Invasive Breast Carcinoma	Breast Invasive Ductal Carcinoma	9p21-WT
TCGA-A8-A09G	BRCA	Invasive Breast Carcinoma	Breast Invasive Ductal Carcinoma	9p21-WT
TCGA-A8-A09V	BRCA	Invasive Breast Carcinoma	Breast Invasive Lobular Carcinoma	9p21-WT
TCGA-A8-A09Z	BRCA	Invasive Breast Carcinoma	Breast Invasive Lobular Carcinoma	9p21-WT
TCGA-A8-A0A1	BRCA	Invasive Breast Carcinoma	Breast Invasive Lobular Carcinoma	9p21-WT
TCGA-A8-A0A4	BRCA	Invasive Breast Carcinoma	Breast Invasive Lobular Carcinoma	9p21-WT
TCGA-A8-A0AD	BRCA	Invasive Breast Carcinoma	Breast Invasive Carcinoma (NOS)	9p21-WT
TCGA-AC-A23C	BRCA	Invasive Breast Carcinoma	Breast Invasive Ductal Carcinoma	9p21-WT
TCGA-AC-A23G	BRCA	Invasive Breast Carcinoma	Breast Invasive Lobular Carcinoma	9p21-WT
TCGA-AC-A2B8	BRCA	Invasive Breast Carcinoma	Breast Invasive Lobular Carcinoma	9p21-WT
TCGA-AC-A2FB	BRCA	Invasive Breast Carcinoma	Breast Invasive Lobular Carcinoma	9p21-WT
TCGA-AC-A2FE	BRCA	Invasive Breast Carcinoma	Breast Invasive Lobular Carcinoma	9p21-WT
TCGA-AC-A2FG	BRCA	Invasive Breast Carcinoma	Breast Invasive Lobular Carcinoma	9p21-WT
TCGA-AC-A2FK	BRCA	Invasive Breast Carcinoma	Breast Invasive Lobular Carcinoma	9p21-WT
TCGA-AC-A2FO	BRCA	Invasive Breast Carcinoma	Breast Invasive Lobular Carcinoma	9p21-WT
TCGA-AC-A3BB	BRCA	Invasive Breast Carcinoma	Breast Invasive Lobular Carcinoma	9p21-WT
TCGA-AC-A3EH	BRCA	Invasive Breast Carcinoma	Breast Invasive Lobular Carcinoma	9p21-WT
TCGA-AC-A3HN	BRCA	Invasive Breast Carcinoma	Breast Invasive Lobular Carcinoma	9p21-WT
TCGA-AC-A3OD	BRCA	Invasive Breast Carcinoma	Breast Invasive Lobular Carcinoma	9p21-WT
TCGA-AC-A3QP	BRCA	Invasive Breast Carcinoma	Breast Invasive Lobular Carcinoma	9p21-WT
TCGA-AC-A3QQ	BRCA	Invasive Breast Carcinoma	Breast Invasive Lobular Carcinoma	9p21-WT
TCGA-AC-A3TM	BRCA	Invasive Breast Carcinoma	Breast Invasive Lobular Carcinoma	9p21-WT
TCGA-AC-A3TN	BRCA	Invasive Breast Carcinoma	Breast Invasive Lobular Carcinoma	9p21-WT
TCGA-AC-A3W6	BRCA	Invasive Breast Carcinoma	Breast Invasive Lobular Carcinoma	9p21-WT
TCGA-AC-A3W7	BRCA	Invasive Breast Carcinoma	Breast Invasive Lobular Carcinoma	9p21-WT
TCGA-AC-A3YI	BRCA	Invasive Breast Carcinoma	Breast Invasive Lobular Carcinoma	9p21-WT
TCGA-AC-A3YJ	BRCA	Invasive Breast Carcinoma	Breast Invasive Carcinoma (NOS)	9p21-WT
TCGA-AC-A4ZE	BRCA	Invasive Breast Carcinoma	Breast Invasive Lobular Carcinoma	9p21-WT
TCGA-AC-A5XS	BRCA	Invasive Breast Carcinoma	Breast Invasive Lobular Carcinoma	9p21-WT
TCGA-AC-A62Y	BRCA	Invasive Breast Carcinoma	Breast Invasive Lobular Carcinoma	9p21-WT
TCGA-AC-A6IV	BRCA	Invasive Breast Carcinoma	Breast Invasive Lobular Carcinoma	9p21-WT
TCGA-AC-A6IX	BRCA	Invasive Breast Carcinoma	Breast Invasive Lobular Carcinoma	9p21-WT
TCGA-AC-A6NO	BRCA	Invasive Breast Carcinoma	Breast Invasive Ductal Carcinoma	9p21-WT
TCGA-AC-A7VB	BRCA	Invasive Breast Carcinoma	Breast Invasive Ductal Carcinoma	9p21-WT
TCGA-AC-A8OR	BRCA	Invasive Breast Carcinoma	Breast Invasive Mixed Mucinous Carcinoma	9p21-WT
TCGA-AC-A8OS	BRCA	Invasive Breast Carcinoma	Breast Invasive Lobular Carcinoma	9p21-WT
TCGA-AN-A046	BRCA	Invasive Breast Carcinoma	Breast Invasive Ductal Carcinoma	9p21-WT
TCGA-AN-A0AS	BRCA	Invasive Breast Carcinoma	Breast Invasive Ductal Carcinoma	9p21-WT
TCGA-AN-A0FF	BRCA	Invasive Breast Carcinoma	Breast Invasive Ductal Carcinoma	9p21-WT
TCGA-AN-A0FL	BRCA	Invasive Breast Carcinoma	Breast Invasive Ductal Carcinoma	9p21-WT
TCGA-AN-A0FN	BRCA	Invasive Breast Carcinoma	Breast Invasive Lobular Carcinoma	9p21-WT
TCGA-AN-A0FS	BRCA	Invasive Breast Carcinoma	Breast Invasive Lobular Carcinoma	9p21-WT
TCGA-AN-A0XL	BRCA	Invasive Breast Carcinoma	Breast Invasive Ductal Carcinoma	9p21-WT
TCGA-AN-A0XP	BRCA	Invasive Breast Carcinoma	Breast Invasive Ductal Carcinoma	9p21-WT
TCGA-AN-A0XR	BRCA	Invasive Breast Carcinoma	Breast Invasive Ductal Carcinoma	9p21-WT
TCGA-AN-A0XT	BRCA	Invasive Breast Carcinoma	Breast Invasive Ductal Carcinoma	9p21-WT
TCGA-AN-A0XU	BRCA	Invasive Breast Carcinoma	Breast Invasive Ductal Carcinoma	9p21-WT
TCGA-AO-A03M	BRCA	Invasive Breast Carcinoma	Breast Invasive Ductal Carcinoma	9p21-WT
TCGA-AO-A03O	BRCA	Invasive Breast Carcinoma	Breast Invasive Ductal Carcinoma	9p21-WT
TCGA-AO-A03P	BRCA	Invasive Breast Carcinoma	Breast Invasive Ductal Carcinoma	9p21-WT
TCGA-AO-A03R	BRCA	Invasive Breast Carcinoma	Breast Invasive Ductal Carcinoma	9p21-WT
TCGA-AO-A03T	BRCA	Invasive Breast Carcinoma	Breast Invasive Ductal Carcinoma	9p21-WT
TCGA-AO-A03U	BRCA	Invasive Breast Carcinoma	Breast Invasive Carcinoma (NOS)	9p21-WT
TCGA-AO-A0J8	BRCA	Invasive Breast Carcinoma	Breast Invasive Lobular Carcinoma	9p21-WT
TCGA-AO-A0JB	BRCA	Invasive Breast Carcinoma	Breast Invasive Ductal Carcinoma	9p21-WT
TCGA-AO-A0JC	BRCA	Invasive Breast Carcinoma	Breast Invasive Ductal Carcinoma	9p21-WT
TCGA-AO-A0JF	BRCA	Invasive Breast Carcinoma	Breast Invasive Ductal Carcinoma	9p21-WT
TCGA-AO-A0JG	BRCA	Invasive Breast Carcinoma	Breast Invasive Carcinoma (NOS)	9p21-WT
TCGA-AO-A0JI	BRCA	Invasive Breast Carcinoma	Breast Invasive Ductal Carcinoma	9p21-WT
TCGA-AO-A0JJ	BRCA	Invasive Breast Carcinoma	Breast Invasive Lobular Carcinoma	9p21-WT
TCGA-AO-A0JM	BRCA	Invasive Breast Carcinoma	Breast Invasive Ductal Carcinoma	9p21-WT
TCGA-AO-A125	BRCA	Invasive Breast Carcinoma	Breast Invasive Carcinoma (NOS)	9p21-WT
TCGA-AO-A126	BRCA	Invasive Breast Carcinoma	Breast Invasive Ductal Carcinoma	9p21-WT
TCGA-AO-A129	BRCA	Invasive Breast Carcinoma	Breast Invasive Ductal Carcinoma	9p21-WT
TCGA-AO-A12A	BRCA	Invasive Breast Carcinoma	Breast Invasive Ductal Carcinoma	9p21-WT
TCGA-AO-A12B	BRCA	Invasive Breast Carcinoma	Breast Invasive Ductal Carcinoma	9p21-WT
TCGA-AO-A12D	BRCA	Invasive Breast Carcinoma	Breast Invasive Ductal Carcinoma	9p21-WT
TCGA-AO-A12E	BRCA	Invasive Breast Carcinoma	Breast Invasive Lobular Carcinoma	9p21-WT
TCGA-AO-A12H	BRCA	Invasive Breast Carcinoma	Breast Invasive Carcinoma (NOS)	9p21-WT
TCGA-AO-A1KO	BRCA	Invasive Breast Carcinoma	Breast Invasive Lobular Carcinoma	9p21-WT
TCGA-AO-A1KP	BRCA	Invasive Breast Carcinoma	Breast Invasive Ductal Carcinoma	9p21-WT
TCGA-AQ-A04J	BRCA	Invasive Breast Carcinoma	Breast Invasive Ductal Carcinoma	9p21-WT
TCGA-AQ-A1H3	BRCA	Invasive Breast Carcinoma	Breast Invasive Ductal Carcinoma	9p21-WT
TCGA-AQ-A7U7	BRCA	Invasive Breast Carcinoma	Breast Invasive Lobular Carcinoma	9p21-WT
TCGA-AR-A0TT	BRCA	Invasive Breast Carcinoma	Breast Invasive Ductal Carcinoma	9p21-WT
TCGA-AR-A0TX	BRCA	Invasive Breast Carcinoma	Breast Invasive Ductal Carcinoma	9p21-WT
TCGA-AR-A1AJ	BRCA	Invasive Breast Carcinoma	Breast Invasive Ductal Carcinoma	9p21-WT
TCGA-AR-A1AK	BRCA	Invasive Breast Carcinoma	Breast Invasive Lobular Carcinoma	9p21-WT
TCGA-AR-A1AL	BRCA	Invasive Breast Carcinoma	Breast Invasive Lobular Carcinoma	9p21-WT
TCGA-AR-A1AM	BRCA	Invasive Breast Carcinoma	Breast Invasive Lobular Carcinoma	9p21-WT
TCGA-AR-A1AN	BRCA	Invasive Breast Carcinoma	Breast Invasive Ductal Carcinoma	9p21-WT
TCGA-AR-A1AO	BRCA	Invasive Breast Carcinoma	Breast Invasive Ductal Carcinoma	9p21-WT
TCGA-AR-A1AR	BRCA	Invasive Breast Carcinoma	Breast Invasive Ductal Carcinoma	9p21-WT
TCGA-AR-A1AS	BRCA	Invasive Breast Carcinoma	Breast Invasive Ductal Carcinoma	9p21-WT
TCGA-AR-A1AU	BRCA	Invasive Breast Carcinoma	Breast Invasive Ductal Carcinoma	9p21-WT
TCGA-AR-A1AV	BRCA	Invasive Breast Carcinoma	Breast Invasive Ductal Carcinoma	9p21-WT
TCGA-AR-A1AX	BRCA	Invasive Breast Carcinoma	Breast Invasive Ductal Carcinoma	9p21-WT
TCGA-AR-A1AY	BRCA	Invasive Breast Carcinoma	Breast Invasive Ductal Carcinoma	9p21-WT
TCGA-AR-A24L	BRCA	Invasive Breast Carcinoma	Breast Invasive Ductal Carcinoma	9p21-WT
TCGA-AR-A24M	BRCA	Invasive Breast Carcinoma	Breast Invasive Carcinoma (NOS)	9p21-WT
TCGA-AR-A24O	BRCA	Invasive Breast Carcinoma	Breast Invasive Carcinoma (NOS)	9p21-WT
TCGA-AR-A24P	BRCA	Invasive Breast Carcinoma	Breast Invasive Ductal Carcinoma	9p21-WT
TCGA-AR-A24T	BRCA	Invasive Breast Carcinoma	Breast Invasive Lobular Carcinoma	9p21-WT
TCGA-AR-A24U	BRCA	Invasive Breast Carcinoma	Breast Invasive Ductal Carcinoma	9p21-WT
TCGA-AR-A24X	BRCA	Invasive Breast Carcinoma	Breast Invasive Carcinoma (NOS)	9p21-WT
TCGA-AR-A254	BRCA	Invasive Breast Carcinoma	Breast Invasive Ductal Carcinoma	9p21-WT
TCGA-AR-A2LE	BRCA	Invasive Breast Carcinoma	Breast Invasive Lobular Carcinoma	9p21-WT
TCGA-AR-A2LH	BRCA	Invasive Breast Carcinoma	Breast Invasive Lobular Carcinoma	9p21-WT
TCGA-AR-A2LJ	BRCA	Invasive Breast Carcinoma	Breast Invasive Lobular Carcinoma	9p21-WT
TCGA-AR-A2LM	BRCA	Invasive Breast Carcinoma	Breast Invasive Lobular Carcinoma	9p21-WT
TCGA-AR-A2LN	BRCA	Invasive Breast Carcinoma	Breast Invasive Lobular Carcinoma	9p21-WT
TCGA-AR-A2LO	BRCA	Invasive Breast Carcinoma	Breast Invasive Lobular Carcinoma	9p21-WT
TCGA-AR-A2LQ	BRCA	Invasive Breast Carcinoma	Breast Invasive Lobular Carcinoma	9p21-WT
TCGA-AR-A5QM	BRCA	Invasive Breast Carcinoma	Breast Invasive Lobular Carcinoma	9p21-WT
TCGA-AR-A5QN	BRCA	Invasive Breast Carcinoma	Breast Invasive Lobular Carcinoma	9p21-WT
TCGA-AR-A5QP	BRCA	Invasive Breast Carcinoma	Breast Invasive Lobular Carcinoma	9p21-WT
TCGA-AR-A5QQ	BRCA	Invasive Breast Carcinoma	Breast Invasive Carcinoma (NOS)	9p21-WT
TCGA-B6-A0I1	BRCA	Invasive Breast Carcinoma	Breast Invasive Ductal Carcinoma	9p21-WT
TCGA-B6-A0I5	BRCA	Invasive Breast Carcinoma	Breast Invasive Ductal Carcinoma	9p21-WT
TCGA-B6-A0IA	BRCA	Invasive Breast Carcinoma	Breast Invasive Carcinoma (NOS)	9p21-WT
TCGA-B6-A0IC	BRCA	Invasive Breast Carcinoma	Breast Invasive Carcinoma (NOS)	9p21-WT
TCGA-B6-A0IE	BRCA	Invasive Breast Carcinoma	Breast Invasive Carcinoma (NOS)	9p21-WT
TCGA-B6-A0IG	BRCA	Invasive Breast Carcinoma	Breast Invasive Ductal Carcinoma	9p21-WT
TCGA-B6-A0IM	BRCA	Invasive Breast Carcinoma	Breast Invasive Carcinoma (NOS)	9p21-WT
TCGA-B6-A0IN	BRCA	Invasive Breast Carcinoma	Breast Invasive Carcinoma (NOS)	9p21-WT
TCGA-B6-A0IP	BRCA	Invasive Breast Carcinoma	Breast Invasive Lobular Carcinoma	9p21-WT
TCGA-B6-A0RG	BRCA	Invasive Breast Carcinoma	Breast Invasive Ductal Carcinoma	9p21-WT
TCGA-B6-A0RH	BRCA	Invasive Breast Carcinoma	Breast Invasive Ductal Carcinoma	9p21-WT
TCGA-B6-A0RI	BRCA	Invasive Breast Carcinoma	Breast Invasive Ductal Carcinoma	9p21-WT
TCGA-B6-A0RL	BRCA	Invasive Breast Carcinoma	Breast Invasive Ductal Carcinoma	9p21-WT
TCGA-B6-A0RM	BRCA	Invasive Breast Carcinoma	Breast Invasive Ductal Carcinoma	9p21-WT
TCGA-B6-A0RN	BRCA	Invasive Breast Carcinoma	Breast Invasive Ductal Carcinoma	9p21-WT
TCGA-B6-A0RQ	BRCA	Invasive Breast Carcinoma	Breast Invasive Lobular Carcinoma	9p21-WT
TCGA-B6-A0RT	BRCA	Invasive Breast Carcinoma	Breast Invasive Ductal Carcinoma	9p21-WT
TCGA-B6-A0RV	BRCA	Invasive Breast Carcinoma	Breast Invasive Carcinoma (NOS)	9p21-WT
TCGA-B6-A0WS	BRCA	Invasive Breast Carcinoma	Breast Invasive Ductal Carcinoma	9p21-WT
TCGA-B6-A0WT	BRCA	Invasive Breast Carcinoma	Breast Invasive Ductal Carcinoma	9p21-WT
TCGA-B6-A0WX	BRCA	Invasive Breast Carcinoma	Breast Invasive Carcinoma (NOS)	9p21-WT
TCGA-B6-A0X0	BRCA	Invasive Breast Carcinoma	Breast Invasive Carcinoma (NOS)	9p21-WT
TCGA-B6-A0X4	BRCA	Invasive Breast Carcinoma	Breast Invasive Ductal Carcinoma	9p21-WT
TCGA-B6-A0X5	BRCA	Invasive Breast Carcinoma	Breast Invasive Ductal Carcinoma	9p21-WT
TCGA-B6-A0X7	BRCA	Invasive Breast Carcinoma	Breast Invasive Carcinoma (NOS)	9p21-WT
TCGA-B6-A1KF	BRCA	Invasive Breast Carcinoma	Breast Invasive Ductal Carcinoma	9p21-WT
TCGA-B6-A1KN	BRCA	Invasive Breast Carcinoma	Breast Invasive Ductal Carcinoma	9p21-WT
TCGA-B6-A2IU	BRCA	Invasive Breast Carcinoma	Breast Invasive Lobular Carcinoma	9p21-WT
TCGA-B6-A3ZX	BRCA	Invasive Breast Carcinoma	Breast Invasive Carcinoma (NOS)	9p21-WT
TCGA-B6-A400	BRCA	Invasive Breast Carcinoma	Breast Invasive Ductal Carcinoma	9p21-WT
TCGA-B6-A402	BRCA	Invasive Breast Carcinoma	Breast Invasive Ductal Carcinoma	9p21-WT
TCGA-B6-A409	BRCA	Invasive Breast Carcinoma	Breast Invasive Ductal Carcinoma	9p21-WT
TCGA-B6-A40B	BRCA	Invasive Breast Carcinoma	Breast Invasive Lobular Carcinoma	9p21-WT
TCGA-B6-A40C	BRCA	Invasive Breast Carcinoma	Breast Invasive Lobular Carcinoma	9p21-WT
TCGA-BH-A0AV	BRCA	Invasive Breast Carcinoma	Breast Invasive Ductal Carcinoma	9p21-WT
TCGA-BH-A0B0	BRCA	Invasive Breast Carcinoma	Breast Invasive Ductal Carcinoma	9p21-WT
TCGA-BH-A0B2	BRCA	Invasive Breast Carcinoma	Breast Invasive Ductal Carcinoma	9p21-WT
TCGA-BH-A0BC	BRCA	Invasive Breast Carcinoma	Breast Invasive Ductal Carcinoma	9p21-WT
TCGA-BH-A0BD	BRCA	Invasive Breast Carcinoma	Breast Invasive Ductal Carcinoma	9p21-WT
TCGA-BH-A0BJ	BRCA	Invasive Breast Carcinoma	Breast Invasive Ductal Carcinoma	9p21-WT
TCGA-BH-A0BM	BRCA	Invasive Breast Carcinoma	Breast Invasive Ductal Carcinoma	9p21-WT
TCGA-BH-A0BO	BRCA	Invasive Breast Carcinoma	Breast Invasive Ductal Carcinoma	9p21-WT
TCGA-BH-A0BQ	BRCA	Invasive Breast Carcinoma	Breast Invasive Ductal Carcinoma	9p21-WT
TCGA-BH-A0BS	BRCA	Invasive Breast Carcinoma	Breast Invasive Ductal Carcinoma	9p21-WT
TCGA-BH-A0BZ	BRCA	Invasive Breast Carcinoma	Breast Invasive Ductal Carcinoma	9p21-WT
TCGA-BH-A0C0	BRCA	Invasive Breast Carcinoma	Breast Invasive Ductal Carcinoma	9p21-WT
TCGA-BH-A0C1	BRCA	Invasive Breast Carcinoma	Breast Invasive Lobular Carcinoma	9p21-WT
TCGA-BH-A0DD	BRCA	Invasive Breast Carcinoma	Breast Invasive Ductal Carcinoma	9p21-WT
TCGA-BH-A0DE	BRCA	Invasive Breast Carcinoma	Breast Invasive Ductal Carcinoma	9p21-WT
TCGA-BH-A0DG	BRCA	Invasive Breast Carcinoma	Breast Invasive Ductal Carcinoma	9p21-WT
TCGA-BH-A0DH	BRCA	Invasive Breast Carcinoma	Breast Invasive Ductal Carcinoma	9p21-WT
TCGA-BH-A0DO	BRCA	Invasive Breast Carcinoma	Breast Invasive Ductal Carcinoma	9p21-WT
TCGA-BH-A0DP	BRCA	Invasive Breast Carcinoma	Breast Invasive Lobular Carcinoma	9p21-WT
TCGA-BH-A0DS	BRCA	Invasive Breast Carcinoma	Breast Invasive Ductal Carcinoma	9p21-WT
TCGA-BH-A0DT	BRCA	Invasive Breast Carcinoma	Breast Invasive Ductal Carcinoma	9p21-WT
TCGA-BH-A0DV	BRCA	Invasive Breast Carcinoma	Breast Invasive Ductal Carcinoma	9p21-WT
TCGA-BH-A0DX	BRCA	Invasive Breast Carcinoma	Breast Invasive Ductal Carcinoma	9p21-WT
TCGA-BH-A0DZ	BRCA	Invasive Breast Carcinoma	Breast Invasive Ductal Carcinoma	9p21-WT
TCGA-BH-A0E1	BRCA	Invasive Breast Carcinoma	Breast Invasive Ductal Carcinoma	9p21-WT
TCGA-BH-A0E2	BRCA	Invasive Breast Carcinoma	Breast Invasive Ductal Carcinoma	9p21-WT
TCGA-BH-A0E7	BRCA	Invasive Breast Carcinoma	Breast Invasive Ductal Carcinoma	9p21-WT
TCGA-BH-A0E9	BRCA	Invasive Breast Carcinoma	Breast Invasive Lobular Carcinoma	9p21-WT
TCGA-BH-A0EI	BRCA	Invasive Breast Carcinoma	Breast Invasive Ductal Carcinoma	9p21-WT
TCGA-BH-A0GZ	BRCA	Invasive Breast Carcinoma	Breast Invasive Ductal Carcinoma	9p21-WT
TCGA-BH-A0H0	BRCA	Invasive Breast Carcinoma	Breast Invasive Ductal Carcinoma	9p21-WT
TCGA-BH-A0H3	BRCA	Invasive Breast Carcinoma	Breast Invasive Ductal Carcinoma	9p21-WT
TCGA-BH-A0H5	BRCA	Invasive Breast Carcinoma	Breast Invasive Ductal Carcinoma	9p21-WT
TCGA-BH-A0H6	BRCA	Invasive Breast Carcinoma	Breast Invasive Ductal Carcinoma	9p21-WT
TCGA-BH-A0HB	BRCA	Invasive Breast Carcinoma	Breast Invasive Ductal Carcinoma	9p21-WT
TCGA-BH-A0HI	BRCA	Invasive Breast Carcinoma	Breast Invasive Ductal Carcinoma	9p21-WT
TCGA-BH-A0HK	BRCA	Invasive Breast Carcinoma	Breast Invasive Ductal Carcinoma	9p21-WT
TCGA-BH-A0HO	BRCA	Invasive Breast Carcinoma	Breast Invasive Ductal Carcinoma	9p21-WT
TCGA-BH-A0HP	BRCA	Invasive Breast Carcinoma	Breast Invasive Lobular Carcinoma	9p21-WT
TCGA-BH-A0HQ	BRCA	Invasive Breast Carcinoma	Breast Invasive Ductal Carcinoma	9p21-WT
TCGA-BH-A0HU	BRCA	Invasive Breast Carcinoma	Breast Invasive Ductal Carcinoma	9p21-WT
TCGA-BH-A0HW	BRCA	Invasive Breast Carcinoma	Breast Invasive Ductal Carcinoma	9p21-WT
TCGA-BH-A0HX	BRCA	Invasive Breast Carcinoma	Breast Invasive Ductal Carcinoma	9p21-WT
TCGA-BH-A0W4	BRCA	Invasive Breast Carcinoma	Breast Invasive Ductal Carcinoma	9p21-WT
TCGA-BH-A0W5	BRCA	Invasive Breast Carcinoma	Breast Invasive Ductal Carcinoma	9p21-WT
TCGA-BH-A0W7	BRCA	Invasive Breast Carcinoma	Breast Invasive Ductal Carcinoma	9p21-WT
TCGA-BH-A0WA	BRCA	Invasive Breast Carcinoma	Invasive Breast Carcinoma	9p21-WT
TCGA-BH-A18G	BRCA	Invasive Breast Carcinoma	Breast Invasive Ductal Carcinoma	9p21-WT
TCGA-BH-A18H	BRCA	Invasive Breast Carcinoma	Breast Invasive Ductal Carcinoma	9p21-WT
TCGA-BH-A18I	BRCA	Invasive Breast Carcinoma	Breast Invasive Ductal Carcinoma	9p21-WT
TCGA-BH-A18J	BRCA	Invasive Breast Carcinoma	Breast Invasive Ductal Carcinoma	9p21-WT
TCGA-BH-A18M	BRCA	Invasive Breast Carcinoma	Breast Invasive Ductal Carcinoma	9p21-WT
TCGA-BH-A18N	BRCA	Invasive Breast Carcinoma	Breast Invasive Ductal Carcinoma	9p21-WT
TCGA-BH-A18P	BRCA	Invasive Breast Carcinoma	Breast Invasive Ductal Carcinoma	9p21-WT
TCGA-BH-A18R	BRCA	Invasive Breast Carcinoma	Breast Invasive Ductal Carcinoma	9p21-WT
TCGA-BH-A18S	BRCA	Invasive Breast Carcinoma	Breast Invasive Mixed Mucinous Carcinoma	9p21-WT
TCGA-BH-A1EO	BRCA	Invasive Breast Carcinoma	Breast Invasive Carcinoma (NOS)	9p21-WT
TCGA-BH-A1ET	BRCA	Invasive Breast Carcinoma	Breast Invasive Ductal Carcinoma	9p21-WT
TCGA-BH-A1EW	BRCA	Invasive Breast Carcinoma	Breast Invasive Ductal Carcinoma	9p21-WT
TCGA-BH-A1EX	BRCA	Invasive Breast Carcinoma	Breast Invasive Ductal Carcinoma	9p21-WT
TCGA-BH-A1F5	BRCA	Invasive Breast Carcinoma	Breast Invasive Ductal Carcinoma	9p21-WT
TCGA-BH-A1FB	BRCA	Invasive Breast Carcinoma	Breast Invasive Ductal Carcinoma	9p21-WT
TCGA-BH-A1FD	BRCA	Invasive Breast Carcinoma	Breast Invasive Ductal Carcinoma	9p21-WT
TCGA-BH-A1FE	BRCA	Invasive Breast Carcinoma	Breast Invasive Ductal Carcinoma	9p21-WT
TCGA-BH-A1FG	BRCA	Invasive Breast Carcinoma	Breast Invasive Ductal Carcinoma	9p21-WT
TCGA-BH-A1FH	BRCA	Invasive Breast Carcinoma	Breast Invasive Ductal Carcinoma	9p21-WT
TCGA-BH-A1FJ	BRCA	Invasive Breast Carcinoma	Breast Invasive Ductal Carcinoma	9p21-WT
TCGA-BH-A1FL	BRCA	Invasive Breast Carcinoma	Breast Invasive Ductal Carcinoma	9p21-WT
TCGA-BH-A1FR	BRCA	Invasive Breast Carcinoma	Breast Invasive Carcinoma (NOS)	9p21-WT
TCGA-BH-A201	BRCA	Invasive Breast Carcinoma	Breast Invasive Ductal Carcinoma	9p21-WT
TCGA-BH-A203	BRCA	Invasive Breast Carcinoma	Breast Invasive Ductal Carcinoma	9p21-WT
TCGA-BH-A204	BRCA	Invasive Breast Carcinoma	Breast Invasive Ductal Carcinoma	9p21-WT
TCGA-BH-A28O	BRCA	Invasive Breast Carcinoma	Breast Invasive Lobular Carcinoma	9p21-WT
TCGA-BH-A28Q	BRCA	Invasive Breast Carcinoma	Breast Invasive Lobular Carcinoma	9p21-WT
TCGA-BH-A2L8	BRCA	Invasive Breast Carcinoma	Breast Invasive Lobular Carcinoma	9p21-WT
TCGA-BH-A42U	BRCA	Invasive Breast Carcinoma	Breast Invasive Lobular Carcinoma	9p21-WT
TCGA-BH-A42V	BRCA	Invasive Breast Carcinoma	Breast Invasive Ductal Carcinoma	9p21-WT
TCGA-BH-A5J0	BRCA	Invasive Breast Carcinoma	Breast Invasive Ductal Carcinoma	9p21-WT
TCGA-BH-A6R8	BRCA	Invasive Breast Carcinoma	Breast Invasive Ductal Carcinoma	9p21-WT
TCGA-BH-A8FY	BRCA	Invasive Breast Carcinoma	Breast Invasive Lobular Carcinoma	9p21-WT
TCGA-BH-A8FZ	BRCA	Invasive Breast Carcinoma	Breast Invasive Lobular Carcinoma	9p21-WT
TCGA-BH-A8G0	BRCA	Invasive Breast Carcinoma	Breast Invasive Lobular Carcinoma	9p21-WT
TCGA-C8-A12N	BRCA	Invasive Breast Carcinoma	Breast Invasive Ductal Carcinoma	9p21-WT
TCGA-C8-A12V	BRCA	Invasive Breast Carcinoma	Breast Invasive Ductal Carcinoma	9p21-WT
TCGA-C8-A12Y	BRCA	Invasive Breast Carcinoma	Breast Invasive Ductal Carcinoma	9p21-WT
TCGA-C8-A133	BRCA	Invasive Breast Carcinoma	Breast Invasive Carcinoma (NOS)	9p21-WT
TCGA-C8-A134	BRCA	Invasive Breast Carcinoma	Breast Invasive Ductal Carcinoma	9p21-WT
TCGA-C8-A135	BRCA	Invasive Breast Carcinoma	Breast Invasive Ductal Carcinoma	9p21-WT
TCGA-C8-A1HE	BRCA	Invasive Breast Carcinoma	Breast Invasive Ductal Carcinoma	9p21-WT
TCGA-C8-A1HF	BRCA	Invasive Breast Carcinoma	Breast Invasive Ductal Carcinoma	9p21-WT
TCGA-C8-A1HI	BRCA	Invasive Breast Carcinoma	Breast Invasive Ductal Carcinoma	9p21-WT
TCGA-C8-A1HJ	BRCA	Invasive Breast Carcinoma	Breast Invasive Ductal Carcinoma	9p21-WT
TCGA-C8-A1HK	BRCA	Invasive Breast Carcinoma	Breast Invasive Ductal Carcinoma	9p21-WT
TCGA-C8-A1HN	BRCA	Invasive Breast Carcinoma	Breast Invasive Ductal Carcinoma	9p21-WT
TCGA-C8-A1HO	BRCA	Invasive Breast Carcinoma	Breast Invasive Ductal Carcinoma	9p21-WT
TCGA-C8-A26W	BRCA	Invasive Breast Carcinoma	Breast Invasive Ductal Carcinoma	9p21-WT
TCGA-C8-A26X	BRCA	Invasive Breast Carcinoma	Breast Invasive Ductal Carcinoma	9p21-WT
TCGA-C8-A274	BRCA	Invasive Breast Carcinoma	Breast Invasive Ductal Carcinoma	9p21-WT
TCGA-C8-A275	BRCA	Invasive Breast Carcinoma	Breast Invasive Ductal Carcinoma	9p21-WT
TCGA-C8-A278	BRCA	Invasive Breast Carcinoma	Breast Invasive Ductal Carcinoma	9p21-WT
TCGA-C8-A27A	BRCA	Invasive Breast Carcinoma	Breast Invasive Ductal Carcinoma	9p21-WT
TCGA-C8-A3M7	BRCA	Invasive Breast Carcinoma	Breast Invasive Lobular Carcinoma	9p21-WT
TCGA-C8-A3M8	BRCA	Invasive Breast Carcinoma	Breast Invasive Lobular Carcinoma	9p21-WT
TCGA-C8-A8HQ	BRCA	Invasive Breast Carcinoma	Breast Invasive Mixed Mucinous Carcinoma	9p21-WT
TCGA-D8-A140	BRCA	Invasive Breast Carcinoma	Breast Invasive Ductal Carcinoma	9p21-WT
TCGA-D8-A142	BRCA	Invasive Breast Carcinoma	Breast Invasive Ductal Carcinoma	9p21-WT
TCGA-D8-A147	BRCA	Invasive Breast Carcinoma	Breast Invasive Ductal Carcinoma	9p21-WT
TCGA-D8-A1JH	BRCA	Invasive Breast Carcinoma	Breast Invasive Ductal Carcinoma	9p21-WT
TCGA-D8-A1JL	BRCA	Invasive Breast Carcinoma	Breast Invasive Ductal Carcinoma	9p21-WT
TCGA-D8-A1JN	BRCA	Invasive Breast Carcinoma	Breast Invasive Lobular Carcinoma	9p21-WT
TCGA-D8-A1JP	BRCA	Invasive Breast Carcinoma	Breast Invasive Ductal Carcinoma	9p21-WT
TCGA-D8-A1JS	BRCA	Invasive Breast Carcinoma	Breast Invasive Carcinoma (NOS)	9p21-WT
TCGA-D8-A1JU	BRCA	Invasive Breast Carcinoma	Breast Invasive Ductal Carcinoma	9p21-WT
TCGA-D8-A1X7	BRCA	Invasive Breast Carcinoma	Breast Invasive Carcinoma (NOS)	9p21-WT
TCGA-D8-A1X8	BRCA	Invasive Breast Carcinoma	Breast Invasive Lobular Carcinoma	9p21-WT
TCGA-D8-A1XC	BRCA	Invasive Breast Carcinoma	Breast Invasive Mixed Mucinous Carcinoma	9p21-WT
TCGA-D8-A1XG	BRCA	Invasive Breast Carcinoma	Breast Invasive Ductal Carcinoma	9p21-WT
TCGA-D8-A1XJ	BRCA	Invasive Breast Carcinoma	Breast Invasive Carcinoma (NOS)	9p21-WT
TCGA-D8-A1XM	BRCA	Invasive Breast Carcinoma	Breast Invasive Ductal Carcinoma	9p21-WT
TCGA-D8-A1XO	BRCA	Invasive Breast Carcinoma	Breast Invasive Lobular Carcinoma	9p21-WT
TCGA-D8-A1XR	BRCA	Invasive Breast Carcinoma	Breast Invasive Ductal Carcinoma	9p21-WT
TCGA-D8-A1XV	BRCA	Invasive Breast Carcinoma	Breast Invasive Mixed Mucinous Carcinoma	9p21-WT
TCGA-D8-A1XZ	BRCA	Invasive Breast Carcinoma	Breast Invasive Ductal Carcinoma	9p21-WT
TCGA-D8-A1Y0	BRCA	Invasive Breast Carcinoma	Breast Invasive Ductal Carcinoma	9p21-WT
TCGA-D8-A1Y1	BRCA	Invasive Breast Carcinoma	Breast Invasive Ductal Carcinoma	9p21-WT
TCGA-D8-A1Y2	BRCA	Invasive Breast Carcinoma	Breast Invasive Ductal Carcinoma	9p21-WT
TCGA-D8-A27E	BRCA	Invasive Breast Carcinoma	Breast Invasive Carcinoma (NOS)	9p21-WT
TCGA-D8-A27G	BRCA	Invasive Breast Carcinoma	Breast Invasive Lobular Carcinoma	9p21-WT
TCGA-D8-A27I	BRCA	Invasive Breast Carcinoma	Breast Invasive Lobular Carcinoma	9p21-WT
TCGA-D8-A27K	BRCA	Invasive Breast Carcinoma	Breast Invasive Ductal Carcinoma	9p21-WT
TCGA-D8-A27L	BRCA	Invasive Breast Carcinoma	Breast Invasive Ductal Carcinoma	9p21-WT
TCGA-D8-A27M	BRCA	Invasive Breast Carcinoma	Breast Invasive Ductal Carcinoma	9p21-WT
TCGA-D8-A27P	BRCA	Invasive Breast Carcinoma	Breast Invasive Ductal Carcinoma	9p21-WT
TCGA-D8-A27T	BRCA	Invasive Breast Carcinoma	Breast Invasive Lobular Carcinoma	9p21-WT
TCGA-D8-A3Z5	BRCA	Invasive Breast Carcinoma	Breast Invasive Lobular Carcinoma	9p21-WT
TCGA-D8-A4Z1	BRCA	Invasive Breast Carcinoma	Breast Invasive Lobular Carcinoma	9p21-WT
TCGA-D8-A73U	BRCA	Invasive Breast Carcinoma	Breast Invasive Lobular Carcinoma	9p21-WT
TCGA-D8-A73W	BRCA	Invasive Breast Carcinoma	Breast Invasive Mixed Mucinous Carcinoma	9p21-WT
TCGA-D8-A73X	BRCA	Invasive Breast Carcinoma	Breast Invasive Carcinoma (NOS)	9p21-WT
TCGA-E2-A105	BRCA	Invasive Breast Carcinoma	Breast Invasive Ductal Carcinoma	9p21-WT
TCGA-E2-A107	BRCA	Invasive Breast Carcinoma	Breast Invasive Lobular Carcinoma	9p21-WT
TCGA-E2-A108	BRCA	Invasive Breast Carcinoma	Breast Invasive Ductal Carcinoma	9p21-WT
TCGA-E2-A10C	BRCA	Invasive Breast Carcinoma	Breast Invasive Ductal Carcinoma	9p21-WT
TCGA-E2-A10E	BRCA	Invasive Breast Carcinoma	Breast Invasive Ductal Carcinoma	9p21-WT
TCGA-E2-A10F	BRCA	Invasive Breast Carcinoma	Breast Invasive Lobular Carcinoma	9p21-WT
TCGA-E2-A14Q	BRCA	Invasive Breast Carcinoma	Breast Invasive Ductal Carcinoma	9p21-WT
TCGA-E2-A14S	BRCA	Invasive Breast Carcinoma	Breast Invasive Ductal Carcinoma	9p21-WT
TCGA-E2-A14U	BRCA	Invasive Breast Carcinoma	Breast Invasive Lobular Carcinoma	9p21-WT
TCGA-E2-A14V	BRCA	Invasive Breast Carcinoma	Breast Invasive Ductal Carcinoma	9p21-WT
TCGA-E2-A14Y	BRCA	Invasive Breast Carcinoma	Breast Invasive Ductal Carcinoma	9p21-WT
TCGA-E2-A150	BRCA	Invasive Breast Carcinoma	Breast Invasive Ductal Carcinoma	9p21-WT
TCGA-E2-A153	BRCA	Invasive Breast Carcinoma	Breast Invasive Ductal Carcinoma	9p21-WT
TCGA-E2-A155	BRCA	Invasive Breast Carcinoma	Breast Invasive Ductal Carcinoma	9p21-WT
TCGA-E2-A156	BRCA	Invasive Breast Carcinoma	Breast Invasive Ductal Carcinoma	9p21-WT
TCGA-E2-A15C	BRCA	Invasive Breast Carcinoma	Breast Invasive Ductal Carcinoma	9p21-WT
TCGA-E2-A15D	BRCA	Invasive Breast Carcinoma	Breast Invasive Ductal Carcinoma	9p21-WT
TCGA-E2-A15G	BRCA	Invasive Breast Carcinoma	Breast Invasive Carcinoma (NOS)	9p21-WT
TCGA-E2-A15I	BRCA	Invasive Breast Carcinoma	Breast Invasive Ductal Carcinoma	9p21-WT
TCGA-E2-A15J	BRCA	Invasive Breast Carcinoma	Breast Invasive Ductal Carcinoma	9p21-WT
TCGA-E2-A15K	BRCA	Invasive Breast Carcinoma	Breast Invasive Ductal Carcinoma	9p21-WT
TCGA-E2-A15L	BRCA	Invasive Breast Carcinoma	Breast Invasive Lobular Carcinoma	9p21-WT
TCGA-E2-A15M	BRCA	Invasive Breast Carcinoma	Breast Invasive Lobular Carcinoma	9p21-WT
TCGA-E2-A15O	BRCA	Invasive Breast Carcinoma	Breast Invasive Ductal Carcinoma	9p21-WT
TCGA-E2-A15P	BRCA	Invasive Breast Carcinoma	Breast Invasive Ductal Carcinoma	9p21-WT
TCGA-E2-A15R	BRCA	Invasive Breast Carcinoma	Breast Invasive Ductal Carcinoma	9p21-WT
TCGA-E2-A15T	BRCA	Invasive Breast Carcinoma	Breast Invasive Ductal Carcinoma	9p21-WT
TCGA-E2-A1B0	BRCA	Invasive Breast Carcinoma	Breast Invasive Ductal Carcinoma	9p21-WT
TCGA-E2-A1B1	BRCA	Invasive Breast Carcinoma	Breast Invasive Ductal Carcinoma	9p21-WT
TCGA-E2-A1B4	BRCA	Invasive Breast Carcinoma	Breast Invasive Ductal Carcinoma	9p21-WT
TCGA-E2-A1B5	BRCA	Invasive Breast Carcinoma	Breast Invasive Lobular Carcinoma	9p21-WT
TCGA-E2-A1B6	BRCA	Invasive Breast Carcinoma	Breast Invasive Ductal Carcinoma	9p21-WT
TCGA-E2-A1BC	BRCA	Invasive Breast Carcinoma	Breast Invasive Ductal Carcinoma	9p21-WT
TCGA-E2-A1IE	BRCA	Invasive Breast Carcinoma	Breast Invasive Ductal Carcinoma	9p21-WT
TCGA-E2-A1IF	BRCA	Invasive Breast Carcinoma	Breast Invasive Ductal Carcinoma	9p21-WT
TCGA-E2-A1IG	BRCA	Invasive Breast Carcinoma	Breast Invasive Ductal Carcinoma	9p21-WT
TCGA-E2-A1IJ	BRCA	Invasive Breast Carcinoma	Breast Invasive Lobular Carcinoma	9p21-WT
TCGA-E2-A1IK	BRCA	Invasive Breast Carcinoma	Breast Invasive Ductal Carcinoma	9p21-WT
TCGA-E2-A1IL	BRCA	Invasive Breast Carcinoma	Breast Invasive Lobular Carcinoma	9p21-WT
TCGA-E2-A1IN	BRCA	Invasive Breast Carcinoma	Breast Invasive Ductal Carcinoma	9p21-WT
TCGA-E2-A1IU	BRCA	Invasive Breast Carcinoma	Breast Invasive Ductal Carcinoma	9p21-WT
TCGA-E2-A1L6	BRCA	Invasive Breast Carcinoma	Breast Invasive Ductal Carcinoma	9p21-WT
TCGA-E2-A1L7	BRCA	Invasive Breast Carcinoma	Breast Invasive Ductal Carcinoma	9p21-WT
TCGA-E2-A1L8	BRCA	Invasive Breast Carcinoma	Breast Invasive Lobular Carcinoma	9p21-WT
TCGA-E2-A1LG	BRCA	Invasive Breast Carcinoma	Breast Invasive Lobular Carcinoma	9p21-WT
TCGA-E2-A2P6	BRCA	Invasive Breast Carcinoma	Breast Invasive Lobular Carcinoma	9p21-WT
TCGA-E2-A3DX	BRCA	Invasive Breast Carcinoma	Breast Invasive Lobular Carcinoma	9p21-WT
TCGA-E2-A570	BRCA	Invasive Breast Carcinoma	Breast Invasive Ductal Carcinoma	9p21-WT
TCGA-E2-A574	BRCA	Invasive Breast Carcinoma	Breast Invasive Ductal Carcinoma	9p21-WT
TCGA-E2-A576	BRCA	Invasive Breast Carcinoma	Breast Invasive Lobular Carcinoma	9p21-WT
TCGA-E9-A1N4	BRCA	Invasive Breast Carcinoma	Breast Invasive Carcinoma (NOS)	9p21-WT
TCGA-E9-A1N5	BRCA	Invasive Breast Carcinoma	Breast Invasive Carcinoma (NOS)	9p21-WT
TCGA-E9-A1N8	BRCA	Invasive Breast Carcinoma	Breast Invasive Ductal Carcinoma	9p21-WT
TCGA-E9-A1ND	BRCA	Invasive Breast Carcinoma	Breast Invasive Ductal Carcinoma	9p21-WT
TCGA-E9-A1NE	BRCA	Invasive Breast Carcinoma	Breast Invasive Ductal Carcinoma	9p21-WT
TCGA-E9-A1NG	BRCA	Invasive Breast Carcinoma	Breast Invasive Ductal Carcinoma	9p21-WT
TCGA-E9-A1NH	BRCA	Invasive Breast Carcinoma	Breast Invasive Ductal Carcinoma	9p21-WT
TCGA-E9-A1R0	BRCA	Invasive Breast Carcinoma	Breast Invasive Ductal Carcinoma	9p21-WT
TCGA-E9-A1R3	BRCA	Invasive Breast Carcinoma	Breast Invasive Ductal Carcinoma	9p21-WT
TCGA-E9-A1R5	BRCA	Invasive Breast Carcinoma	Breast Invasive Ductal Carcinoma	9p21-WT
TCGA-E9-A1RA	BRCA	Invasive Breast Carcinoma	Breast Invasive Ductal Carcinoma	9p21-WT
TCGA-E9-A1RD	BRCA	Invasive Breast Carcinoma	Breast Invasive Ductal Carcinoma	9p21-WT
TCGA-E9-A1RI	BRCA	Invasive Breast Carcinoma	Breast Invasive Carcinoma (NOS)	9p21-WT
TCGA-E9-A226	BRCA	Invasive Breast Carcinoma	Breast Invasive Ductal Carcinoma	9p21-WT
TCGA-E9-A227	BRCA	Invasive Breast Carcinoma	Breast Invasive Ductal Carcinoma	9p21-WT
TCGA-E9-A228	BRCA	Invasive Breast Carcinoma	Breast Invasive Ductal Carcinoma	9p21-WT
TCGA-E9-A229	BRCA	Invasive Breast Carcinoma	Breast Invasive Ductal Carcinoma	9p21-WT
TCGA-E9-A22D	BRCA	Invasive Breast Carcinoma	Breast Invasive Ductal Carcinoma	9p21-WT
TCGA-E9-A22H	BRCA	Invasive Breast Carcinoma	Breast Invasive Ductal Carcinoma	9p21-WT
TCGA-E9-A243	BRCA	Invasive Breast Carcinoma	Breast Invasive Ductal Carcinoma	9p21-WT
TCGA-E9-A245	BRCA	Invasive Breast Carcinoma	Breast Invasive Ductal Carcinoma	9p21-WT
TCGA-E9-A248	BRCA	Invasive Breast Carcinoma	Breast Invasive Ductal Carcinoma	9p21-WT
TCGA-E9-A249	BRCA	Invasive Breast Carcinoma	Breast Invasive Ductal Carcinoma	9p21-WT
TCGA-E9-A24A	BRCA	Invasive Breast Carcinoma	Breast Invasive Ductal Carcinoma	9p21-WT
TCGA-E9-A295	BRCA	Invasive Breast Carcinoma	Breast Invasive Lobular Carcinoma	9p21-WT
TCGA-E9-A2JS	BRCA	Invasive Breast Carcinoma	Breast Invasive Lobular Carcinoma	9p21-WT
TCGA-E9-A2JT	BRCA	Invasive Breast Carcinoma	Breast Invasive Lobular Carcinoma	9p21-WT
TCGA-E9-A3Q9	BRCA	Invasive Breast Carcinoma	Breast Invasive Lobular Carcinoma	9p21-WT
TCGA-E9-A3X8	BRCA	Invasive Breast Carcinoma	Breast Invasive Lobular Carcinoma	9p21-WT
TCGA-E9-A54Y	BRCA	Invasive Breast Carcinoma	Breast Invasive Lobular Carcinoma	9p21-WT
TCGA-E9-A5FK	BRCA	Invasive Breast Carcinoma	Breast Invasive Lobular Carcinoma	9p21-WT
TCGA-E9-A6HE	BRCA	Invasive Breast Carcinoma	Breast Invasive Lobular Carcinoma	9p21-WT
TCGA-EW-A1IW	BRCA	Invasive Breast Carcinoma	Breast Invasive Lobular Carcinoma	9p21-WT
TCGA-EW-A1IX	BRCA	Invasive Breast Carcinoma	Breast Invasive Carcinoma (NOS)	9p21-WT
TCGA-EW-A1IZ	BRCA	Invasive Breast Carcinoma	Breast Invasive Ductal Carcinoma	9p21-WT
TCGA-EW-A1J2	BRCA	Invasive Breast Carcinoma	Breast Invasive Lobular Carcinoma	9p21-WT
TCGA-EW-A1J3	BRCA	Invasive Breast Carcinoma	Breast Invasive Lobular Carcinoma	9p21-WT
TCGA-EW-A1J5	BRCA	Invasive Breast Carcinoma	Breast Invasive Lobular Carcinoma	9p21-WT
TCGA-EW-A1OX	BRCA	Invasive Breast Carcinoma	Breast Invasive Mixed Mucinous Carcinoma	9p21-WT
TCGA-EW-A1OZ	BRCA	Invasive Breast Carcinoma	Breast Invasive Ductal Carcinoma	9p21-WT
TCGA-EW-A1P0	BRCA	Invasive Breast Carcinoma	Breast Invasive Carcinoma (NOS)	9p21-WT
TCGA-EW-A1P1	BRCA	Invasive Breast Carcinoma	Breast Invasive Ductal Carcinoma	9p21-WT
TCGA-EW-A1P6	BRCA	Invasive Breast Carcinoma	Breast Invasive Ductal Carcinoma	9p21-WT
TCGA-EW-A1P7	BRCA	Invasive Breast Carcinoma	Breast Invasive Ductal Carcinoma	9p21-WT
TCGA-EW-A1PB	BRCA	Invasive Breast Carcinoma	Breast Invasive Ductal Carcinoma	9p21-WT
TCGA-EW-A1PE	BRCA	Invasive Breast Carcinoma	Breast Invasive Ductal Carcinoma	9p21-WT
TCGA-EW-A1PF	BRCA	Invasive Breast Carcinoma	Breast Invasive Ductal Carcinoma	9p21-WT
TCGA-EW-A2FW	BRCA	Invasive Breast Carcinoma	Breast Invasive Carcinoma (NOS)	9p21-WT
TCGA-EW-A3E8	BRCA	Invasive Breast Carcinoma	Breast Invasive Lobular Carcinoma	9p21-WT
TCGA-EW-A3U0	BRCA	Invasive Breast Carcinoma	Breast Invasive Ductal Carcinoma	9p21-WT
TCGA-EW-A6SC	BRCA	Invasive Breast Carcinoma	Breast Invasive Lobular Carcinoma	9p21-WT
TCGA-GI-A2C8	BRCA	Invasive Breast Carcinoma	Breast Invasive Ductal Carcinoma	9p21-WT
TCGA-GM-A2D9	BRCA	Invasive Breast Carcinoma	Breast Invasive Ductal Carcinoma	9p21-WT
TCGA-GM-A2DA	BRCA	Invasive Breast Carcinoma	Breast Invasive Ductal Carcinoma	9p21-WT
TCGA-GM-A2DC	BRCA	Invasive Breast Carcinoma	Breast Invasive Ductal Carcinoma	9p21-WT
TCGA-GM-A2DD	BRCA	Invasive Breast Carcinoma	Breast Invasive Ductal Carcinoma	9p21-WT
TCGA-GM-A2DF	BRCA	Invasive Breast Carcinoma	Breast Invasive Ductal Carcinoma	9p21-WT
TCGA-GM-A2DI	BRCA	Invasive Breast Carcinoma	Breast Invasive Ductal Carcinoma	9p21-WT
TCGA-GM-A2DK	BRCA	Invasive Breast Carcinoma	Breast Invasive Ductal Carcinoma	9p21-WT
TCGA-GM-A2DL	BRCA	Invasive Breast Carcinoma	Breast Invasive Ductal Carcinoma	9p21-WT
TCGA-GM-A2DM	BRCA	Invasive Breast Carcinoma	Breast Invasive Ductal Carcinoma	9p21-WT
TCGA-GM-A2DN	BRCA	Invasive Breast Carcinoma	Breast Invasive Ductal Carcinoma	9p21-WT
TCGA-GM-A2DO	BRCA	Invasive Breast Carcinoma	Breast Invasive Lobular Carcinoma	9p21-WT
TCGA-GM-A3NW	BRCA	Invasive Breast Carcinoma	Breast Invasive Lobular Carcinoma	9p21-WT
TCGA-GM-A3NY	BRCA	Invasive Breast Carcinoma	Breast Invasive Lobular Carcinoma	9p21-WT
TCGA-GM-A3XG	BRCA	Invasive Breast Carcinoma	Breast Invasive Lobular Carcinoma	9p21-WT
TCGA-GM-A3XN	BRCA	Invasive Breast Carcinoma	Breast Invasive Lobular Carcinoma	9p21-WT
TCGA-GM-A5PV	BRCA	Invasive Breast Carcinoma	Breast Invasive Lobular Carcinoma	9p21-WT
TCGA-GM-A5PX	BRCA	Invasive Breast Carcinoma	Breast Invasive Lobular Carcinoma	9p21-WT
TCGA-HN-A2OB	BRCA	Invasive Breast Carcinoma	Breast Invasive Lobular Carcinoma	9p21-WT
TCGA-JL-A3YW	BRCA	Invasive Breast Carcinoma	Breast Invasive Lobular Carcinoma	9p21-WT
TCGA-LD-A66U	BRCA	Invasive Breast Carcinoma	Breast Invasive Lobular Carcinoma	9p21-WT
TCGA-LD-A74U	BRCA	Invasive Breast Carcinoma	Breast Invasive Carcinoma (NOS)	9p21-WT
TCGA-LD-A7W6	BRCA	Invasive Breast Carcinoma	Breast Invasive Carcinoma (NOS)	9p21-WT
TCGA-LL-A440	BRCA	Invasive Breast Carcinoma	Breast Invasive Lobular Carcinoma	9p21-WT
TCGA-LL-A442	BRCA	Invasive Breast Carcinoma	Breast Invasive Ductal Carcinoma	9p21-WT
TCGA-LL-A50Y	BRCA	Invasive Breast Carcinoma	Breast Invasive Lobular Carcinoma	9p21-WT
TCGA-LL-A5YL	BRCA	Invasive Breast Carcinoma	Breast Invasive Lobular Carcinoma	9p21-WT
TCGA-LL-A5YN	BRCA	Invasive Breast Carcinoma	Breast Invasive Ductal Carcinoma	9p21-WT
TCGA-LL-A5YO	BRCA	Invasive Breast Carcinoma	Breast Invasive Ductal Carcinoma	9p21-WT
TCGA-LL-A5YP	BRCA	Invasive Breast Carcinoma	Breast Invasive Ductal Carcinoma	9p21-WT
TCGA-LL-A6FP	BRCA	Invasive Breast Carcinoma	Breast Invasive Lobular Carcinoma	9p21-WT
TCGA-LL-A73Z	BRCA	Invasive Breast Carcinoma	Breast Invasive Ductal Carcinoma	9p21-WT
TCGA-LL-A740	BRCA	Invasive Breast Carcinoma	Breast Invasive Ductal Carcinoma	9p21-WT
TCGA-LL-A8F5	BRCA	Invasive Breast Carcinoma	Breast Invasive Ductal Carcinoma	9p21-WT
TCGA-LL-A9Q3	BRCA	Invasive Breast Carcinoma	Breast Invasive Lobular Carcinoma	9p21-WT
TCGA-LQ-A4E4	BRCA	Invasive Breast Carcinoma	Breast Invasive Lobular Carcinoma	9p21-WT
TCGA-OK-A5Q2	BRCA	Invasive Breast Carcinoma	Breast Invasive Lobular Carcinoma	9p21-WT
TCGA-OL-A5D8	BRCA	Invasive Breast Carcinoma	Breast Invasive Ductal Carcinoma	9p21-WT
TCGA-OL-A5DA	BRCA	Invasive Breast Carcinoma	Breast Invasive Lobular Carcinoma	9p21-WT
TCGA-OL-A5RU	BRCA	Invasive Breast Carcinoma	Breast Invasive Ductal Carcinoma	9p21-WT
TCGA-OL-A5RV	BRCA	Invasive Breast Carcinoma	Breast Invasive Ductal Carcinoma	9p21-WT
TCGA-OL-A5RX	BRCA	Invasive Breast Carcinoma	Breast Invasive Ductal Carcinoma	9p21-WT
TCGA-OL-A5RY	BRCA	Invasive Breast Carcinoma	Breast Invasive Ductal Carcinoma	9p21-WT
TCGA-OL-A5S0	BRCA	Invasive Breast Carcinoma	Breast Invasive Ductal Carcinoma	9p21-WT
TCGA-OL-A66J	BRCA	Invasive Breast Carcinoma	Breast Invasive Lobular Carcinoma	9p21-WT
TCGA-OL-A66K	BRCA	Invasive Breast Carcinoma	Breast Invasive Lobular Carcinoma	9p21-WT
TCGA-OL-A66L	BRCA	Invasive Breast Carcinoma	Breast Invasive Ductal Carcinoma	9p21-WT
TCGA-OL-A66O	BRCA	Invasive Breast Carcinoma	Breast Invasive Ductal Carcinoma	9p21-WT
TCGA-OL-A6VQ	BRCA	Invasive Breast Carcinoma	Breast Invasive Lobular Carcinoma	9p21-WT
TCGA-OL-A6VR	BRCA	Invasive Breast Carcinoma	Breast Invasive Ductal Carcinoma	9p21-WT
TCGA-PE-A5DD	BRCA	Invasive Breast Carcinoma	Breast Invasive Lobular Carcinoma	9p21-WT
TCGA-PL-A8LX	BRCA	Invasive Breast Carcinoma	Breast Invasive Ductal Carcinoma	9p21-WT
TCGA-PL-A8LY	BRCA	Invasive Breast Carcinoma	Breast Invasive Ductal Carcinoma	9p21-WT
TCGA-S3-A6ZG	BRCA	Invasive Breast Carcinoma	Breast Invasive Carcinoma (NOS)	9p21-WT
TCGA-S3-AA10	BRCA	Invasive Breast Carcinoma	Breast Invasive Ductal Carcinoma	9p21-WT
TCGA-S3-AA11	BRCA	Invasive Breast Carcinoma	Breast Invasive Ductal Carcinoma	9p21-WT
TCGA-S3-AA12	BRCA	Invasive Breast Carcinoma	Breast Invasive Ductal Carcinoma	9p21-WT
TCGA-S3-AA14	BRCA	Invasive Breast Carcinoma	Breast Invasive Ductal Carcinoma	9p21-WT
TCGA-S3-AA15	BRCA	Invasive Breast Carcinoma	Breast Invasive Ductal Carcinoma	9p21-WT
TCGA-S3-AA17	BRCA	Invasive Breast Carcinoma	Breast Invasive Ductal Carcinoma	9p21-WT
TCGA-UL-AAZ6	BRCA	Invasive Breast Carcinoma	Breast Invasive Ductal Carcinoma	9p21-WT
TCGA-UU-A93S	BRCA	Invasive Breast Carcinoma	Breast Invasive Ductal Carcinoma	9p21-WT
TCGA-V7-A7HQ	BRCA	Invasive Breast Carcinoma	Breast Invasive Ductal Carcinoma	9p21-WT
TCGA-W8-A86G	BRCA	Invasive Breast Carcinoma	Breast Invasive Lobular Carcinoma	9p21-WT
TCGA-WT-AB41	BRCA	Invasive Breast Carcinoma	Breast Invasive Ductal Carcinoma	9p21-WT
TCGA-WT-AB44	BRCA	Invasive Breast Carcinoma	Breast Invasive Lobular Carcinoma	9p21-WT
TCGA-XX-A899	BRCA	Invasive Breast Carcinoma	Breast Invasive Lobular Carcinoma	9p21-WT
TCGA-XX-A89A	BRCA	Invasive Breast Carcinoma	Breast Invasive Lobular Carcinoma	9p21-WT
TCGA-Z7-A8R5	BRCA	Invasive Breast Carcinoma	Breast Invasive Lobular Carcinoma	9p21-WT
TCGA-Z7-A8R6	BRCA	Invasive Breast Carcinoma	Breast Invasive Lobular Carcinoma	9p21-WT
TCGA-4J-AA1J	CESC	Cervical Squamous Cell Carcinoma	Cervical Squamous Cell Carcinoma	9p21-WT
TCGA-BI-A0VS	CESC	Cervical Squamous Cell Carcinoma	Cervical Squamous Cell Carcinoma	9p21-WT
TCGA-C5-A0TN	CESC	Cervical Squamous Cell Carcinoma	Cervical Squamous Cell Carcinoma	9p21-WT
TCGA-C5-A1BE	CESC	Cervical Squamous Cell Carcinoma	Cervical Squamous Cell Carcinoma	9p21-WT
TCGA-C5-A1BF	CESC	Cervical Squamous Cell Carcinoma	Cervical Squamous Cell Carcinoma	9p21-WT
TCGA-C5-A1BI	CESC	Cervical Squamous Cell Carcinoma	Cervical Squamous Cell Carcinoma	9p21-WT
TCGA-C5-A1BK	CESC	Cervical Squamous Cell Carcinoma	Cervical Squamous Cell Carcinoma	9p21-WT
TCGA-C5-A1BL	CESC	Cervical Squamous Cell Carcinoma	Cervical Squamous Cell Carcinoma	9p21-WT
TCGA-C5-A1BM	CESC	Cervical Squamous Cell Carcinoma	Cervical Squamous Cell Carcinoma	9p21-WT
TCGA-C5-A1BN	CESC	Cervical Squamous Cell Carcinoma	Cervical Squamous Cell Carcinoma	9p21-WT
TCGA-C5-A1BQ	CESC	Cervical Squamous Cell Carcinoma	Cervical Squamous Cell Carcinoma	9p21-WT
TCGA-C5-A1M5	CESC	Cervical Squamous Cell Carcinoma	Cervical Squamous Cell Carcinoma	9p21-WT
TCGA-C5-A1M7	CESC	Cervical Squamous Cell Carcinoma	Cervical Squamous Cell Carcinoma	9p21-WT
TCGA-C5-A1M8	CESC	Cervical Squamous Cell Carcinoma	Cervical Squamous Cell Carcinoma	9p21-WT
TCGA-C5-A1MF	CESC	Cervical Squamous Cell Carcinoma	Cervical Squamous Cell Carcinoma	9p21-WT
TCGA-C5-A1MH	CESC	Cervical Squamous Cell Carcinoma	Cervical Squamous Cell Carcinoma	9p21-WT
TCGA-C5-A1MK	CESC	Cervical Squamous Cell Carcinoma	Cervical Squamous Cell Carcinoma	9p21-WT
TCGA-C5-A1ML	CESC	Cervical Squamous Cell Carcinoma	Cervical Squamous Cell Carcinoma	9p21-WT
TCGA-C5-A2LS	CESC	Cervical Adenocarcinoma	Endocervical Adenocarcinoma	9p21-WT
TCGA-C5-A2LX	CESC	Cervical Squamous Cell Carcinoma	Cervical Squamous Cell Carcinoma	9p21-WT
TCGA-C5-A2LY	CESC	Cervical Squamous Cell Carcinoma	Cervical Squamous Cell Carcinoma	9p21-WT
TCGA-C5-A2LZ	CESC	Cervical Squamous Cell Carcinoma	Cervical Squamous Cell Carcinoma	9p21-WT
TCGA-C5-A2M1	CESC	Cervical Adenocarcinoma	Endocervical Adenocarcinoma	9p21-WT
TCGA-C5-A3HD	CESC	Cervical Squamous Cell Carcinoma	Cervical Squamous Cell Carcinoma	9p21-WT
TCGA-C5-A3HE	CESC	Cervical Squamous Cell Carcinoma	Cervical Squamous Cell Carcinoma	9p21-WT
TCGA-C5-A3HF	CESC	Cervical Adenocarcinoma	Mucinous Carcinoma	9p21-WT
TCGA-C5-A3HL	CESC	Cervical Squamous Cell Carcinoma	Cervical Squamous Cell Carcinoma	9p21-WT
TCGA-C5-A7CJ	CESC	Cervical Squamous Cell Carcinoma	Cervical Squamous Cell Carcinoma	9p21-WT
TCGA-C5-A7CM	CESC	Cervical Adenocarcinoma	Endocervical Adenocarcinoma	9p21-WT
TCGA-C5-A7UC	CESC	Cervical Squamous Cell Carcinoma	Cervical Squamous Cell Carcinoma	9p21-WT
TCGA-C5-A7UI	CESC	Cervical Squamous Cell Carcinoma	Cervical Squamous Cell Carcinoma	9p21-WT
TCGA-C5-A7XC	CESC	Cervical Squamous Cell Carcinoma	Cervical Squamous Cell Carcinoma	9p21-WT
TCGA-C5-A8XH	CESC	Cervical Squamous Cell Carcinoma	Cervical Squamous Cell Carcinoma	9p21-WT
TCGA-C5-A8XI	CESC	Cervical Squamous Cell Carcinoma	Cervical Squamous Cell Carcinoma	9p21-WT
TCGA-C5-A8XJ	CESC	Cervical Squamous Cell Carcinoma	Cervical Squamous Cell Carcinoma	9p21-WT
TCGA-C5-A8XK	CESC	Cervical Squamous Cell Carcinoma	Cervical Squamous Cell Carcinoma	9p21-WT
TCGA-C5-A8YR	CESC	Cervical Squamous Cell Carcinoma	Cervical Squamous Cell Carcinoma	9p21-WT
TCGA-C5-A8YT	CESC	Cervical Squamous Cell Carcinoma	Cervical Squamous Cell Carcinoma	9p21-WT
TCGA-C5-A8ZZ	CESC	Cervical Squamous Cell Carcinoma	Cervical Squamous Cell Carcinoma	9p21-WT
TCGA-C5-A907	CESC	Cervical Squamous Cell Carcinoma	Cervical Squamous Cell Carcinoma	9p21-WT
TCGA-DG-A2KH	CESC	Cervical Squamous Cell Carcinoma	Cervical Squamous Cell Carcinoma	9p21-WT
TCGA-DG-A2KK	CESC	Cervical Squamous Cell Carcinoma	Cervical Squamous Cell Carcinoma	9p21-WT
TCGA-DR-A0ZL	CESC	Cervical Squamous Cell Carcinoma	Cervical Squamous Cell Carcinoma	9p21-WT
TCGA-DS-A0VK	CESC	Cervical Squamous Cell Carcinoma	Cervical Squamous Cell Carcinoma	9p21-WT
TCGA-DS-A0VL	CESC	Cervical Squamous Cell Carcinoma	Cervical Squamous Cell Carcinoma	9p21-WT
TCGA-DS-A0VN	CESC	Cervical Squamous Cell Carcinoma	Cervical Squamous Cell Carcinoma	9p21-WT
TCGA-DS-A7WF	CESC	Cervical Squamous Cell Carcinoma	Cervical Squamous Cell Carcinoma	9p21-WT
TCGA-DS-A7WH	CESC	Cervical Adenocarcinoma	Mucinous Carcinoma	9p21-WT
TCGA-DS-A7WI	CESC	Cervical Squamous Cell Carcinoma	Cervical Squamous Cell Carcinoma	9p21-WT
TCGA-EA-A3HQ	CESC	Cervical Squamous Cell Carcinoma	Cervical Squamous Cell Carcinoma	9p21-WT
TCGA-EA-A3HS	CESC	Cervical Squamous Cell Carcinoma	Cervical Squamous Cell Carcinoma	9p21-WT
TCGA-EA-A3HT	CESC	Cervical Squamous Cell Carcinoma	Cervical Squamous Cell Carcinoma	9p21-WT
TCGA-EA-A3QD	CESC	Cervical Squamous Cell Carcinoma	Cervical Squamous Cell Carcinoma	9p21-WT
TCGA-EA-A3QE	CESC	Cervical Squamous Cell Carcinoma	Cervical Squamous Cell Carcinoma	9p21-WT
TCGA-EA-A3Y4	CESC	Cervical Squamous Cell Carcinoma	Cervical Squamous Cell Carcinoma	9p21-WT
TCGA-EA-A410	CESC	Cervical Squamous Cell Carcinoma	Cervical Squamous Cell Carcinoma	9p21-WT
TCGA-EA-A439	CESC	Cervical Squamous Cell Carcinoma	Cervical Squamous Cell Carcinoma	9p21-WT
TCGA-EA-A4BA	CESC	Cervical Adenocarcinoma	Endocervical Adenocarcinoma	9p21-WT
TCGA-EA-A50E	CESC	Cervical Squamous Cell Carcinoma	Cervical Squamous Cell Carcinoma	9p21-WT
TCGA-EA-A556	CESC	Cervical Adenocarcinoma	Endometrioid Carcinoma	9p21-WT
TCGA-EA-A5FO	CESC	Cervical Squamous Cell Carcinoma	Cervical Squamous Cell Carcinoma	9p21-WT
TCGA-EA-A5ZD	CESC	Cervical Squamous Cell Carcinoma	Cervical Squamous Cell Carcinoma	9p21-WT
TCGA-EA-A5ZF	CESC	Cervical Squamous Cell Carcinoma	Cervical Squamous Cell Carcinoma	9p21-WT
TCGA-EA-A6QX	CESC	Cervical Squamous Cell Carcinoma	Cervical Squamous Cell Carcinoma	9p21-WT
TCGA-EA-A78R	CESC	Cervical Squamous Cell Carcinoma	Cervical Squamous Cell Carcinoma	9p21-WT
TCGA-EK-A2H0	CESC	Cervical Squamous Cell Carcinoma	Cervical Squamous Cell Carcinoma	9p21-WT
TCGA-EK-A2IP	CESC	Cervical Squamous Cell Carcinoma	Cervical Squamous Cell Carcinoma	9p21-WT
TCGA-EK-A2PI	CESC	Cervical Squamous Cell Carcinoma	Cervical Squamous Cell Carcinoma	9p21-WT
TCGA-EK-A2R7	CESC	Cervical Squamous Cell Carcinoma	Cervical Squamous Cell Carcinoma	9p21-WT
TCGA-EK-A2R8	CESC	Cervical Squamous Cell Carcinoma	Cervical Squamous Cell Carcinoma	9p21-WT
TCGA-EK-A2R9	CESC	Cervical Squamous Cell Carcinoma	Cervical Squamous Cell Carcinoma	9p21-WT
TCGA-EK-A2RA	CESC	Cervical Squamous Cell Carcinoma	Cervical Squamous Cell Carcinoma	9p21-WT
TCGA-EK-A2RB	CESC	Cervical Squamous Cell Carcinoma	Cervical Squamous Cell Carcinoma	9p21-WT
TCGA-EK-A2RC	CESC	Cervical Squamous Cell Carcinoma	Cervical Squamous Cell Carcinoma	9p21-WT
TCGA-EK-A2RD	CESC	Cervical Squamous Cell Carcinoma	Cervical Squamous Cell Carcinoma	9p21-WT
TCGA-EK-A2RJ	CESC	Cervical Squamous Cell Carcinoma	Cervical Squamous Cell Carcinoma	9p21-WT
TCGA-EK-A2RK	CESC	Cervical Squamous Cell Carcinoma	Cervical Squamous Cell Carcinoma	9p21-WT
TCGA-EK-A2RL	CESC	Cervical Adenocarcinoma	Endocervical Adenocarcinoma	9p21-WT
TCGA-EK-A2RO	CESC	Cervical Squamous Cell Carcinoma	Cervical Squamous Cell Carcinoma	9p21-WT
TCGA-EK-A3GJ	CESC	Cervical Squamous Cell Carcinoma	Cervical Squamous Cell Carcinoma	9p21-WT
TCGA-EK-A3GK	CESC	Cervical Adenocarcinoma	Endocervical Adenocarcinoma	9p21-WT
TCGA-EK-A3GM	CESC	Cervical Adenocarcinoma	Endocervical Adenocarcinoma	9p21-WT
TCGA-EK-A3GN	CESC	Cervical Squamous Cell Carcinoma	Cervical Squamous Cell Carcinoma	9p21-WT
TCGA-EX-A1H5	CESC	Cervical Squamous Cell Carcinoma	Cervical Squamous Cell Carcinoma	9p21-WT
TCGA-EX-A69L	CESC	Cervical Squamous Cell Carcinoma	Cervical Squamous Cell Carcinoma	9p21-WT
TCGA-EX-A8YF	CESC	Cervical Squamous Cell Carcinoma	Cervical Squamous Cell Carcinoma	9p21-WT
TCGA-FU-A23L	CESC	Cervical Squamous Cell Carcinoma	Cervical Squamous Cell Carcinoma	9p21-WT
TCGA-FU-A2QG	CESC	Cervical Squamous Cell Carcinoma	Cervical Squamous Cell Carcinoma	9p21-WT
TCGA-FU-A3EO	CESC	Cervical Adenocarcinoma	Endocervical Adenocarcinoma	9p21-WT
TCGA-FU-A3HY	CESC	Cervical Squamous Cell Carcinoma	Cervical Squamous Cell Carcinoma	9p21-WT
TCGA-FU-A3HZ	CESC	Cervical Squamous Cell Carcinoma	Cervical Squamous Cell Carcinoma	9p21-WT
TCGA-FU-A3TQ	CESC	Cervical Squamous Cell Carcinoma	Cervical Squamous Cell Carcinoma	9p21-WT
TCGA-FU-A3WB	CESC	Cervical Squamous Cell Carcinoma	Cervical Squamous Cell Carcinoma	9p21-WT
TCGA-FU-A57G	CESC	Cervical Adenocarcinoma	Endocervical Adenocarcinoma	9p21-WT
TCGA-FU-A5XV	CESC	Cervical Squamous Cell Carcinoma	Cervical Squamous Cell Carcinoma	9p21-WT
TCGA-FU-A770	CESC	Cervical Adenocarcinoma	Endocervical Adenocarcinoma	9p21-WT
TCGA-GH-A9DA	CESC	Cervical Squamous Cell Carcinoma	Cervical Squamous Cell Carcinoma	9p21-WT
TCGA-HG-A2PA	CESC	Cervical Squamous Cell Carcinoma	Cervical Squamous Cell Carcinoma	9p21-WT
TCGA-HG-A9SC	CESC	Cervical Squamous Cell Carcinoma	Cervical Squamous Cell Carcinoma	9p21-WT
TCGA-HM-A3JK	CESC	Cervical Squamous Cell Carcinoma	Cervical Squamous Cell Carcinoma	9p21-WT
TCGA-HM-A4S6	CESC	Cervical Squamous Cell Carcinoma	Cervical Squamous Cell Carcinoma	9p21-WT
TCGA-HM-A6W2	CESC	Cervical Squamous Cell Carcinoma	Cervical Squamous Cell Carcinoma	9p21-WT
TCGA-IR-A3L7	CESC	Cervical Squamous Cell Carcinoma	Cervical Squamous Cell Carcinoma	9p21-WT
TCGA-IR-A3LA	CESC	Cervical Adenocarcinoma	Endometrioid Carcinoma	9p21-WT
TCGA-IR-A3LB	CESC	Cervical Adenocarcinoma	Endocervical Adenocarcinoma	9p21-WT
TCGA-IR-A3LC	CESC	Cervical Squamous Cell Carcinoma	Cervical Squamous Cell Carcinoma	9p21-WT
TCGA-IR-A3LF	CESC	Cervical Adenocarcinoma	Endocervical Adenocarcinoma	9p21-WT
TCGA-IR-A3LI	CESC	Cervical Adenocarcinoma	Endocervical Adenocarcinoma	9p21-WT
TCGA-IR-A3LK	CESC	Cervical Squamous Cell Carcinoma	Cervical Squamous Cell Carcinoma	9p21-WT
TCGA-JW-A5VG	CESC	Cervical Squamous Cell Carcinoma	Cervical Squamous Cell Carcinoma	9p21-WT
TCGA-JW-A5VH	CESC	Cervical Squamous Cell Carcinoma	Cervical Squamous Cell Carcinoma	9p21-WT
TCGA-JW-A5VI	CESC	Cervical Squamous Cell Carcinoma	Cervical Squamous Cell Carcinoma	9p21-WT
TCGA-JW-A5VJ	CESC	Cervical Squamous Cell Carcinoma	Cervical Squamous Cell Carcinoma	9p21-WT
TCGA-JW-A5VK	CESC	Cervical Squamous Cell Carcinoma	Cervical Squamous Cell Carcinoma	9p21-WT
TCGA-JW-A852	CESC	Cervical Squamous Cell Carcinoma	Cervical Squamous Cell Carcinoma	9p21-WT
TCGA-JW-AAVH	CESC	Cervical Squamous Cell Carcinoma	Cervical Squamous Cell Carcinoma	9p21-WT
TCGA-JX-A5QV	CESC	Cervical Squamous Cell Carcinoma	Cervical Squamous Cell Carcinoma	9p21-WT
TCGA-LP-A4AX	CESC	Cervical Squamous Cell Carcinoma	Cervical Squamous Cell Carcinoma	9p21-WT
TCGA-LP-A5U3	CESC	Cervical Squamous Cell Carcinoma	Cervical Squamous Cell Carcinoma	9p21-WT
TCGA-LP-A7HU	CESC	Cervical Adenocarcinoma	Endocervical Adenocarcinoma	9p21-WT
TCGA-MA-AA3W	CESC	Cervical Squamous Cell Carcinoma	Cervical Squamous Cell Carcinoma	9p21-WT
TCGA-MA-AA3Y	CESC	Cervical Squamous Cell Carcinoma	Cervical Squamous Cell Carcinoma	9p21-WT
TCGA-MA-AA3Z	CESC	Cervical Squamous Cell Carcinoma	Cervical Squamous Cell Carcinoma	9p21-WT
TCGA-MA-AA41	CESC	Cervical Squamous Cell Carcinoma	Cervical Squamous Cell Carcinoma	9p21-WT
TCGA-MA-AA42	CESC	Cervical Squamous Cell Carcinoma	Cervical Squamous Cell Carcinoma	9p21-WT
TCGA-MU-A51Y	CESC	Cervical Squamous Cell Carcinoma	Cervical Squamous Cell Carcinoma	9p21-WT
TCGA-MU-A8JM	CESC	Cervical Squamous Cell Carcinoma	Cervical Squamous Cell Carcinoma	9p21-WT
TCGA-MY-A5BF	CESC	Cervical Squamous Cell Carcinoma	Cervical Squamous Cell Carcinoma	9p21-WT
TCGA-PN-A8MA	CESC	Cervical Squamous Cell Carcinoma	Cervical Squamous Cell Carcinoma	9p21-WT
TCGA-Q1-A5R3	CESC	Cervical Squamous Cell Carcinoma	Cervical Squamous Cell Carcinoma	9p21-WT
TCGA-Q1-A6DV	CESC	Cervical Adenocarcinoma	Mucinous Carcinoma	9p21-WT
TCGA-Q1-A6DW	CESC	Cervical Squamous Cell Carcinoma	Cervical Squamous Cell Carcinoma	9p21-WT
TCGA-Q1-A73O	CESC	Cervical Squamous Cell Carcinoma	Cervical Squamous Cell Carcinoma	9p21-WT
TCGA-Q1-A73P	CESC	Cervical Adenocarcinoma	Endocervical Adenocarcinoma	9p21-WT
TCGA-Q1-A73Q	CESC	Cervical Squamous Cell Carcinoma	Cervical Squamous Cell Carcinoma	9p21-WT
TCGA-Q1-A73R	CESC	Cervical Adenocarcinoma	Endocervical Adenocarcinoma	9p21-WT
TCGA-R2-A69V	CESC	Cervical Squamous Cell Carcinoma	Cervical Squamous Cell Carcinoma	9p21-WT
TCGA-RA-A741	CESC	Cervical Squamous Cell Carcinoma	Cervical Squamous Cell Carcinoma	9p21-WT
TCGA-UC-A7PF	CESC	Cervical Squamous Cell Carcinoma	Cervical Squamous Cell Carcinoma	9p21-WT
TCGA-UC-A7PI	CESC	Cervical Adenocarcinoma	Endometrioid Carcinoma	9p21-WT
TCGA-VS-A8EG	CESC	Cervical Squamous Cell Carcinoma	Cervical Squamous Cell Carcinoma	9p21-WT
TCGA-VS-A8QA	CESC	Cervical Squamous Cell Carcinoma	Cervical Squamous Cell Carcinoma	9p21-WT
TCGA-VS-A8QH	CESC	Cervical Adenocarcinoma	Mucinous Carcinoma	9p21-WT
TCGA-VS-A8QM	CESC	Cervical Squamous Cell Carcinoma	Cervical Squamous Cell Carcinoma	9p21-WT
TCGA-VS-A94Z	CESC	Cervical Squamous Cell Carcinoma	Cervical Squamous Cell Carcinoma	9p21-WT
TCGA-VS-A952	CESC	Cervical Adenocarcinoma	Mucinous Carcinoma	9p21-WT
TCGA-VS-A953	CESC	Cervical Squamous Cell Carcinoma	Cervical Squamous Cell Carcinoma	9p21-WT
TCGA-VS-A954	CESC	Cervical Squamous Cell Carcinoma	Cervical Squamous Cell Carcinoma	9p21-WT
TCGA-VS-A957	CESC	Cervical Squamous Cell Carcinoma	Cervical Squamous Cell Carcinoma	9p21-WT
TCGA-VS-A958	CESC	Cervical Squamous Cell Carcinoma	Cervical Squamous Cell Carcinoma	9p21-WT
TCGA-VS-A9UA	CESC	Cervical Squamous Cell Carcinoma	Cervical Squamous Cell Carcinoma	9p21-WT
TCGA-VS-A9UC	CESC	Cervical Squamous Cell Carcinoma	Cervical Squamous Cell Carcinoma	9p21-WT
TCGA-VS-A9UD	CESC	Cervical Squamous Cell Carcinoma	Cervical Squamous Cell Carcinoma	9p21-WT
TCGA-VS-A9UJ	CESC	Cervical Squamous Cell Carcinoma	Cervical Squamous Cell Carcinoma	9p21-WT
TCGA-VS-A9UL	CESC	Cervical Squamous Cell Carcinoma	Cervical Squamous Cell Carcinoma	9p21-WT
TCGA-VS-A9UM	CESC	Cervical Squamous Cell Carcinoma	Cervical Squamous Cell Carcinoma	9p21-WT
TCGA-VS-A9UO	CESC	Cervical Adenocarcinoma	Mucinous Carcinoma	9p21-WT
TCGA-VS-A9UP	CESC	Cervical Adenocarcinoma	Mucinous Carcinoma	9p21-WT
TCGA-VS-A9UQ	CESC	Cervical Adenocarcinoma	Mucinous Carcinoma	9p21-WT
TCGA-VS-A9UV	CESC	Cervical Squamous Cell Carcinoma	Cervical Squamous Cell Carcinoma	9p21-WT
TCGA-VS-A9UY	CESC	Cervical Squamous Cell Carcinoma	Cervical Squamous Cell Carcinoma	9p21-WT
TCGA-VS-A9UZ	CESC	Cervical Adenocarcinoma	Mucinous Carcinoma	9p21-WT
TCGA-VS-A9V1	CESC	Cervical Adenocarcinoma	Mucinous Carcinoma	9p21-WT
TCGA-VS-A9V2	CESC	Cervical Squamous Cell Carcinoma	Cervical Squamous Cell Carcinoma	9p21-WT
TCGA-VS-A9V5	CESC	Cervical Adenocarcinoma	Mucinous Carcinoma	9p21-WT
TCGA-VS-AA62	CESC	Cervical Squamous Cell Carcinoma	Cervical Squamous Cell Carcinoma	9p21-WT
TCGA-WL-A834	CESC	Cervical Squamous Cell Carcinoma	Cervical Squamous Cell Carcinoma	9p21-WT
TCGA-XS-A8TJ	CESC	Cervical Squamous Cell Carcinoma	Cervical Squamous Cell Carcinoma	9p21-WT
TCGA-ZJ-A8QQ	CESC	Cervical Squamous Cell Carcinoma	Cervical Squamous Cell Carcinoma	9p21-WT
TCGA-ZJ-A8QR	CESC	Cervical Squamous Cell Carcinoma	Cervical Squamous Cell Carcinoma	9p21-WT
TCGA-ZJ-AAX8	CESC	Cervical Squamous Cell Carcinoma	Cervical Squamous Cell Carcinoma	9p21-WT
TCGA-ZJ-AAXA	CESC	Cervical Squamous Cell Carcinoma	Cervical Squamous Cell Carcinoma	9p21-WT
TCGA-ZJ-AAXB	CESC	Cervical Adenocarcinoma	Endocervical Adenocarcinoma	9p21-WT
TCGA-ZJ-AAXF	CESC	Cervical Squamous Cell Carcinoma	Cervical Squamous Cell Carcinoma	9p21-WT
TCGA-ZJ-AAXJ	CESC	Cervical Squamous Cell Carcinoma	Cervical Squamous Cell Carcinoma	9p21-WT
TCGA-ZJ-AAXN	CESC	Cervical Squamous Cell Carcinoma	Cervical Squamous Cell Carcinoma	9p21-WT
TCGA-ZJ-AAXT	CESC	Cervical Squamous Cell Carcinoma	Cervical Squamous Cell Carcinoma	9p21-WT
TCGA-ZJ-AAXU	CESC	Cervical Squamous Cell Carcinoma	Cervical Squamous Cell Carcinoma	9p21-WT
TCGA-ZX-AA5X	CESC	Cervical Squamous Cell Carcinoma	Cervical Squamous Cell Carcinoma	9p21-WT
TCGA-4G-AAZT	CHOL	Cholangiocarcinoma	Intrahepatic Cholangiocarcinoma	9p21-WT
TCGA-W5-AA2H	CHOL	Cholangiocarcinoma	Cholangiocarcinoma	9p21-WT
TCGA-W5-AA2O	CHOL	Cholangiocarcinoma	Intrahepatic Cholangiocarcinoma	9p21-WT
TCGA-W5-AA2Q	CHOL	Cholangiocarcinoma	Intrahepatic Cholangiocarcinoma	9p21-WT
TCGA-W5-AA2R	CHOL	Cholangiocarcinoma	Intrahepatic Cholangiocarcinoma	9p21-WT
TCGA-W5-AA2X	CHOL	Cholangiocarcinoma	Perihilar Cholangiocarcinoma	9p21-WT
TCGA-W5-AA2Z	CHOL	Cholangiocarcinoma	Intrahepatic Cholangiocarcinoma	9p21-WT
TCGA-W5-AA31	CHOL	Cholangiocarcinoma	Intrahepatic Cholangiocarcinoma	9p21-WT
TCGA-W5-AA39	CHOL	Cholangiocarcinoma	Intrahepatic Cholangiocarcinoma	9p21-WT
TCGA-YR-A95A	CHOL	Cholangiocarcinoma	Perihilar Cholangiocarcinoma	9p21-WT
TCGA-ZH-A8Y5	CHOL	Cholangiocarcinoma	Intrahepatic Cholangiocarcinoma	9p21-WT
TCGA-ZH-A8Y6	CHOL	Cholangiocarcinoma	Intrahepatic Cholangiocarcinoma	9p21-WT
TCGA-3L-AA1B	COAD	Colorectal Adenocarcinoma	Colon Adenocarcinoma	9p21-WT
TCGA-4N-A93T	COAD	Colorectal Adenocarcinoma	Colon Adenocarcinoma	9p21-WT
TCGA-4T-AA8H	COAD	Colorectal Adenocarcinoma	Mucinous Adenocarcinoma of the Colon and Rectum	9p21-WT
TCGA-5M-AAT6	COAD	Colorectal Adenocarcinoma	Colon Adenocarcinoma	9p21-WT
TCGA-5M-AATA	COAD	Colorectal Adenocarcinoma	Colon Adenocarcinoma	9p21-WT
TCGA-A6-2672	COAD	Colorectal Adenocarcinoma	Colon Adenocarcinoma	9p21-WT
TCGA-A6-2674	COAD	Colorectal Adenocarcinoma	Mucinous Adenocarcinoma of the Colon and Rectum	9p21-WT
TCGA-A6-2676	COAD	Colorectal Adenocarcinoma	Colon Adenocarcinoma	9p21-WT
TCGA-A6-2677	COAD	Colorectal Adenocarcinoma	Colon Adenocarcinoma	9p21-WT
TCGA-A6-2678	COAD	Colorectal Adenocarcinoma	Colon Adenocarcinoma	9p21-WT
TCGA-A6-2680	COAD	Colorectal Adenocarcinoma	Colon Adenocarcinoma	9p21-WT
TCGA-A6-2681	COAD	Colorectal Adenocarcinoma	Colon Adenocarcinoma	9p21-WT
TCGA-A6-2683	COAD	Colorectal Adenocarcinoma	Colon Adenocarcinoma	9p21-WT
TCGA-A6-2684	COAD	Colorectal Adenocarcinoma	Colon Adenocarcinoma	9p21-WT
TCGA-A6-2685	COAD	Colorectal Adenocarcinoma	Colon Adenocarcinoma	9p21-WT
TCGA-A6-3807	COAD	Colorectal Adenocarcinoma	Colon Adenocarcinoma	9p21-WT
TCGA-A6-3809	COAD	Colorectal Adenocarcinoma	Mucinous Adenocarcinoma of the Colon and Rectum	9p21-WT
TCGA-A6-4107	COAD	Colorectal Adenocarcinoma	Colon Adenocarcinoma	9p21-WT
TCGA-A6-5656	COAD	Colorectal Adenocarcinoma	Colon Adenocarcinoma	9p21-WT
TCGA-A6-5659	COAD	Colorectal Adenocarcinoma	Colon Adenocarcinoma	9p21-WT
TCGA-A6-5660	COAD	Colorectal Adenocarcinoma	Colon Adenocarcinoma	9p21-WT
TCGA-A6-5661	COAD	Colorectal Adenocarcinoma	Colon Adenocarcinoma	9p21-WT
TCGA-A6-5662	COAD	Colorectal Adenocarcinoma	Colon Adenocarcinoma	9p21-WT
TCGA-A6-5664	COAD	Colorectal Adenocarcinoma	Colon Adenocarcinoma	9p21-WT
TCGA-A6-5665	COAD	Colorectal Adenocarcinoma	Colon Adenocarcinoma	9p21-WT
TCGA-A6-5666	COAD	Colorectal Adenocarcinoma	Colon Adenocarcinoma	9p21-WT
TCGA-A6-6137	COAD	Colorectal Adenocarcinoma	Colon Adenocarcinoma	9p21-WT
TCGA-A6-6138	COAD	Colorectal Adenocarcinoma	Colon Adenocarcinoma	9p21-WT
TCGA-A6-6140	COAD	Colorectal Adenocarcinoma	Colon Adenocarcinoma	9p21-WT
TCGA-A6-6141	COAD	Colorectal Adenocarcinoma	Colon Adenocarcinoma	9p21-WT
TCGA-A6-6648	COAD	Colorectal Adenocarcinoma	Colon Adenocarcinoma	9p21-WT
TCGA-A6-6650	COAD	Colorectal Adenocarcinoma	Colon Adenocarcinoma	9p21-WT
TCGA-A6-6652	COAD	Colorectal Adenocarcinoma	Colon Adenocarcinoma	9p21-WT
TCGA-A6-6653	COAD	Colorectal Adenocarcinoma	Colon Adenocarcinoma	9p21-WT
TCGA-A6-6654	COAD	Colorectal Adenocarcinoma	Colon Adenocarcinoma	9p21-WT
TCGA-A6-6780	COAD	Colorectal Adenocarcinoma	Mucinous Adenocarcinoma of the Colon and Rectum	9p21-WT
TCGA-A6-6781	COAD	Colorectal Adenocarcinoma	Mucinous Adenocarcinoma of the Colon and Rectum	9p21-WT
TCGA-A6-A566	COAD	Colorectal Adenocarcinoma	Mucinous Adenocarcinoma of the Colon and Rectum	9p21-WT
TCGA-A6-A5ZU	COAD	Colorectal Adenocarcinoma	Colon Adenocarcinoma	9p21-WT
TCGA-AA-3489	COAD	Colorectal Adenocarcinoma	Colon Adenocarcinoma	9p21-WT
TCGA-AA-3492	COAD	Colorectal Adenocarcinoma	Colon Adenocarcinoma	9p21-WT
TCGA-AA-3494	COAD	Colorectal Adenocarcinoma	Colon Adenocarcinoma	9p21-WT
TCGA-AA-3495	COAD	Colorectal Adenocarcinoma	Colon Adenocarcinoma	9p21-WT
TCGA-AA-3496	COAD	Colorectal Adenocarcinoma	Colon Adenocarcinoma	9p21-WT
TCGA-AA-3502	COAD	Colorectal Adenocarcinoma	Colon Adenocarcinoma	9p21-WT
TCGA-AA-3510	COAD	Colorectal Adenocarcinoma	Colon Adenocarcinoma	9p21-WT
TCGA-AA-3514	COAD	Colorectal Adenocarcinoma	Colon Adenocarcinoma	9p21-WT
TCGA-AA-3518	COAD	Colorectal Adenocarcinoma	Colon Adenocarcinoma	9p21-WT
TCGA-AA-3519	COAD	Colorectal Adenocarcinoma	Colon Adenocarcinoma	9p21-WT
TCGA-AA-3521	COAD	Colorectal Adenocarcinoma	Colon Adenocarcinoma	9p21-WT
TCGA-AA-3522	COAD	Colorectal Adenocarcinoma	Colon Adenocarcinoma	9p21-WT
TCGA-AA-3524	COAD	Colorectal Adenocarcinoma	Colon Adenocarcinoma	9p21-WT
TCGA-AA-3525	COAD	Colorectal Adenocarcinoma	Colon Adenocarcinoma	9p21-WT
TCGA-AA-3526	COAD	Colorectal Adenocarcinoma	Colon Adenocarcinoma	9p21-WT
TCGA-AA-3529	COAD	Colorectal Adenocarcinoma	Colon Adenocarcinoma	9p21-WT
TCGA-AA-3530	COAD	Colorectal Adenocarcinoma	Colon Adenocarcinoma	9p21-WT
TCGA-AA-3531	COAD	Colorectal Adenocarcinoma	Colon Adenocarcinoma	9p21-WT
TCGA-AA-3542	COAD	Colorectal Adenocarcinoma	Colon Adenocarcinoma	9p21-WT
TCGA-AA-3543	COAD	Colorectal Adenocarcinoma	Mucinous Adenocarcinoma of the Colon and Rectum	9p21-WT
TCGA-AA-3549	COAD	Colorectal Adenocarcinoma	Colon Adenocarcinoma	9p21-WT
TCGA-AA-3552	COAD	Colorectal Adenocarcinoma	Colon Adenocarcinoma	9p21-WT
TCGA-AA-3555	COAD	Colorectal Adenocarcinoma	Mucinous Adenocarcinoma of the Colon and Rectum	9p21-WT
TCGA-AA-3560	COAD	Colorectal Adenocarcinoma	Colon Adenocarcinoma	9p21-WT
TCGA-AA-3561	COAD	Colorectal Adenocarcinoma	Colon Adenocarcinoma	9p21-WT
TCGA-AA-3655	COAD	Colorectal Adenocarcinoma	Colon Adenocarcinoma	9p21-WT
TCGA-AA-3664	COAD	Colorectal Adenocarcinoma	Colon Adenocarcinoma	9p21-WT
TCGA-AA-3667	COAD	Colorectal Adenocarcinoma	Colon Adenocarcinoma	9p21-WT
TCGA-AA-3675	COAD	Colorectal Adenocarcinoma	Colon Adenocarcinoma	9p21-WT
TCGA-AA-3678	COAD	Colorectal Adenocarcinoma	Colon Adenocarcinoma	9p21-WT
TCGA-AA-3679	COAD	Colorectal Adenocarcinoma	Colon Adenocarcinoma	9p21-WT
TCGA-AA-3680	COAD	Colorectal Adenocarcinoma	Colon Adenocarcinoma	9p21-WT
TCGA-AA-3681	COAD	Colorectal Adenocarcinoma	Colon Adenocarcinoma	9p21-WT
TCGA-AA-3688	COAD	Colorectal Adenocarcinoma	Colon Adenocarcinoma	9p21-WT
TCGA-AA-3692	COAD	Colorectal Adenocarcinoma	Mucinous Adenocarcinoma of the Colon and Rectum	9p21-WT
TCGA-AA-3693	COAD	Colorectal Adenocarcinoma	Colon Adenocarcinoma	9p21-WT
TCGA-AA-3695	COAD	Colorectal Adenocarcinoma	Colon Adenocarcinoma	9p21-WT
TCGA-AA-3696	COAD	Colorectal Adenocarcinoma	Colon Adenocarcinoma	9p21-WT
TCGA-AA-3710	COAD	Colorectal Adenocarcinoma	Colon Adenocarcinoma	9p21-WT
TCGA-AA-3713	COAD	Colorectal Adenocarcinoma	Colon Adenocarcinoma	9p21-WT
TCGA-AA-3715	COAD	Colorectal Adenocarcinoma	Colon Adenocarcinoma	9p21-WT
TCGA-AA-3811	COAD	Colorectal Adenocarcinoma	Colon Adenocarcinoma	9p21-WT
TCGA-AA-3812	COAD	Colorectal Adenocarcinoma	Colon Adenocarcinoma	9p21-WT
TCGA-AA-3814	COAD	Colorectal Adenocarcinoma	Colon Adenocarcinoma	9p21-WT
TCGA-AA-3818	COAD	Colorectal Adenocarcinoma	Colon Adenocarcinoma	9p21-WT
TCGA-AA-3819	COAD	Colorectal Adenocarcinoma	Colon Adenocarcinoma	9p21-WT
TCGA-AA-3821	COAD	Colorectal Adenocarcinoma	Mucinous Adenocarcinoma of the Colon and Rectum	9p21-WT
TCGA-AA-3831	COAD	Colorectal Adenocarcinoma	Colon Adenocarcinoma	9p21-WT
TCGA-AA-3833	COAD	Colorectal Adenocarcinoma	Colon Adenocarcinoma	9p21-WT
TCGA-AA-3837	COAD	Colorectal Adenocarcinoma	Mucinous Adenocarcinoma of the Colon and Rectum	9p21-WT
TCGA-AA-3841	COAD	Colorectal Adenocarcinoma	Colon Adenocarcinoma	9p21-WT
TCGA-AA-3845	COAD	Colorectal Adenocarcinoma	Colon Adenocarcinoma	9p21-WT
TCGA-AA-3846	COAD	Colorectal Adenocarcinoma	Colon Adenocarcinoma	9p21-WT
TCGA-AA-3850	COAD	Colorectal Adenocarcinoma	Colon Adenocarcinoma	9p21-WT
TCGA-AA-3851	COAD	Colorectal Adenocarcinoma	Colon Adenocarcinoma	9p21-WT
TCGA-AA-3858	COAD	Colorectal Adenocarcinoma	Colon Adenocarcinoma	9p21-WT
TCGA-AA-3864	COAD	Colorectal Adenocarcinoma	Colon Adenocarcinoma	9p21-WT
TCGA-AA-3866	COAD	Colorectal Adenocarcinoma	Colon Adenocarcinoma	9p21-WT
TCGA-AA-3875	COAD	Colorectal Adenocarcinoma	Colon Adenocarcinoma	9p21-WT
TCGA-AA-3877	COAD	Colorectal Adenocarcinoma	Mucinous Adenocarcinoma of the Colon and Rectum	9p21-WT
TCGA-AA-3930	COAD	Colorectal Adenocarcinoma	Colon Adenocarcinoma	9p21-WT
TCGA-AA-3947	COAD	Colorectal Adenocarcinoma	Mucinous Adenocarcinoma of the Colon and Rectum	9p21-WT
TCGA-AA-3949	COAD	Colorectal Adenocarcinoma	Mucinous Adenocarcinoma of the Colon and Rectum	9p21-WT
TCGA-AA-3950	COAD	Colorectal Adenocarcinoma	Mucinous Adenocarcinoma of the Colon and Rectum	9p21-WT
TCGA-AA-3952	COAD	Colorectal Adenocarcinoma	Colon Adenocarcinoma	9p21-WT
TCGA-AA-3956	COAD	Colorectal Adenocarcinoma	Colon Adenocarcinoma	9p21-WT
TCGA-AA-3966	COAD	Colorectal Adenocarcinoma	Mucinous Adenocarcinoma of the Colon and Rectum	9p21-WT
TCGA-AA-3968	COAD	Colorectal Adenocarcinoma	Colon Adenocarcinoma	9p21-WT
TCGA-AA-3971	COAD	Colorectal Adenocarcinoma	Colon Adenocarcinoma	9p21-WT
TCGA-AA-3973	COAD	Colorectal Adenocarcinoma	Colon Adenocarcinoma	9p21-WT
TCGA-AA-3975	COAD	Colorectal Adenocarcinoma	Colon Adenocarcinoma	9p21-WT
TCGA-AA-3977	COAD	Colorectal Adenocarcinoma	Colon Adenocarcinoma	9p21-WT
TCGA-AA-3979	COAD	Colorectal Adenocarcinoma	Colon Adenocarcinoma	9p21-WT
TCGA-AA-3982	COAD	Colorectal Adenocarcinoma	Colon Adenocarcinoma	9p21-WT
TCGA-AA-3984	COAD	Colorectal Adenocarcinoma	Colon Adenocarcinoma	9p21-WT
TCGA-AA-3986	COAD	Colorectal Adenocarcinoma	Colon Adenocarcinoma	9p21-WT
TCGA-AA-3989	COAD	Colorectal Adenocarcinoma	Colon Adenocarcinoma	9p21-WT
TCGA-AA-A00A	COAD	Colorectal Adenocarcinoma	Colon Adenocarcinoma	9p21-WT
TCGA-AA-A00D	COAD	Colorectal Adenocarcinoma	Colon Adenocarcinoma	9p21-WT
TCGA-AA-A00E	COAD	Colorectal Adenocarcinoma	Colon Adenocarcinoma	9p21-WT
TCGA-AA-A00F	COAD	Colorectal Adenocarcinoma	Colon Adenocarcinoma	9p21-WT
TCGA-AA-A00J	COAD	Colorectal Adenocarcinoma	Mucinous Adenocarcinoma of the Colon and Rectum	9p21-WT
TCGA-AA-A00K	COAD	Colorectal Adenocarcinoma	Colon Adenocarcinoma	9p21-WT
TCGA-AA-A00L	COAD	Colorectal Adenocarcinoma	Colon Adenocarcinoma	9p21-WT
TCGA-AA-A00N	COAD	Colorectal Adenocarcinoma	Mucinous Adenocarcinoma of the Colon and Rectum	9p21-WT
TCGA-AA-A00O	COAD	Colorectal Adenocarcinoma	Colon Adenocarcinoma	9p21-WT
TCGA-AA-A00R	COAD	Colorectal Adenocarcinoma	Colon Adenocarcinoma	9p21-WT
TCGA-AA-A00U	COAD	Colorectal Adenocarcinoma	Colon Adenocarcinoma	9p21-WT
TCGA-AA-A00W	COAD	Colorectal Adenocarcinoma	Colon Adenocarcinoma	9p21-WT
TCGA-AA-A00Z	COAD	Colorectal Adenocarcinoma	Colon Adenocarcinoma	9p21-WT
TCGA-AA-A010	COAD	Colorectal Adenocarcinoma	Colon Adenocarcinoma	9p21-WT
TCGA-AA-A017	COAD	Colorectal Adenocarcinoma	Colon Adenocarcinoma	9p21-WT
TCGA-AA-A01G	COAD	Colorectal Adenocarcinoma	Mucinous Adenocarcinoma of the Colon and Rectum	9p21-WT
TCGA-AA-A01I	COAD	Colorectal Adenocarcinoma	Colon Adenocarcinoma	9p21-WT
TCGA-AA-A01P	COAD	Colorectal Adenocarcinoma	Colon Adenocarcinoma	9p21-WT
TCGA-AA-A01Q	COAD	Colorectal Adenocarcinoma	Colon Adenocarcinoma	9p21-WT
TCGA-AA-A01R	COAD	Colorectal Adenocarcinoma	Mucinous Adenocarcinoma of the Colon and Rectum	9p21-WT
TCGA-AA-A01T	COAD	Colorectal Adenocarcinoma	Colon Adenocarcinoma	9p21-WT
TCGA-AA-A01V	COAD	Colorectal Adenocarcinoma	Colon Adenocarcinoma	9p21-WT
TCGA-AA-A01X	COAD	Colorectal Adenocarcinoma	Colon Adenocarcinoma	9p21-WT
TCGA-AA-A01Z	COAD	Colorectal Adenocarcinoma	Colon Adenocarcinoma	9p21-WT
TCGA-AA-A024	COAD	Colorectal Adenocarcinoma	Mucinous Adenocarcinoma of the Colon and Rectum	9p21-WT
TCGA-AA-A02E	COAD	Colorectal Adenocarcinoma	Colon Adenocarcinoma	9p21-WT
TCGA-AA-A02F	COAD	Colorectal Adenocarcinoma	Colon Adenocarcinoma	9p21-WT
TCGA-AA-A02H	COAD	Colorectal Adenocarcinoma	Colon Adenocarcinoma	9p21-WT
TCGA-AA-A02J	COAD	Colorectal Adenocarcinoma	Colon Adenocarcinoma	9p21-WT
TCGA-AA-A02O	COAD	Colorectal Adenocarcinoma	Colon Adenocarcinoma	9p21-WT
TCGA-AA-A02R	COAD	Colorectal Adenocarcinoma	Colon Adenocarcinoma	9p21-WT
TCGA-AA-A02W	COAD	Colorectal Adenocarcinoma	Colon Adenocarcinoma	9p21-WT
TCGA-AA-A02Y	COAD	Colorectal Adenocarcinoma	Colon Adenocarcinoma	9p21-WT
TCGA-AA-A03F	COAD	Colorectal Adenocarcinoma	Mucinous Adenocarcinoma of the Colon and Rectum	9p21-WT
TCGA-AD-5900	COAD	Colorectal Adenocarcinoma	Mucinous Adenocarcinoma of the Colon and Rectum	9p21-WT
TCGA-AD-6548	COAD	Colorectal Adenocarcinoma	Colon Adenocarcinoma	9p21-WT
TCGA-AD-6889	COAD	Colorectal Adenocarcinoma	Colon Adenocarcinoma	9p21-WT
TCGA-AD-6890	COAD	Colorectal Adenocarcinoma	Colon Adenocarcinoma	9p21-WT
TCGA-AD-6963	COAD	Colorectal Adenocarcinoma	Colon Adenocarcinoma	9p21-WT
TCGA-AD-6964	COAD	Colorectal Adenocarcinoma	Colon Adenocarcinoma	9p21-WT
TCGA-AD-A5EJ	COAD	Colorectal Adenocarcinoma	Colon Adenocarcinoma	9p21-WT
TCGA-AM-5820	COAD	Colorectal Adenocarcinoma	Colon Adenocarcinoma	9p21-WT
TCGA-AM-5821	COAD	Colorectal Adenocarcinoma	Colon Adenocarcinoma	9p21-WT
TCGA-AU-6004	COAD	Colorectal Adenocarcinoma	Colon Adenocarcinoma	9p21-WT
TCGA-AY-4071	COAD	Colorectal Adenocarcinoma	Colon Adenocarcinoma	9p21-WT
TCGA-AY-6197	COAD	Colorectal Adenocarcinoma	Colon Adenocarcinoma	9p21-WT
TCGA-AY-6386	COAD	Colorectal Adenocarcinoma	Colon Adenocarcinoma	9p21-WT
TCGA-AY-A71X	COAD	Colorectal Adenocarcinoma	Colon Adenocarcinoma	9p21-WT
TCGA-AY-A8YK	COAD	Colorectal Adenocarcinoma	Colon Adenocarcinoma	9p21-WT
TCGA-AZ-4308	COAD	Colorectal Adenocarcinoma	Colon Adenocarcinoma	9p21-WT
TCGA-AZ-4315	COAD	Colorectal Adenocarcinoma	Colon Adenocarcinoma	9p21-WT
TCGA-AZ-4323	COAD	Colorectal Adenocarcinoma	Colon Adenocarcinoma	9p21-WT
TCGA-AZ-4615	COAD	Colorectal Adenocarcinoma	Colon Adenocarcinoma	9p21-WT
TCGA-AZ-4616	COAD	Colorectal Adenocarcinoma	Colon Adenocarcinoma	9p21-WT
TCGA-AZ-4681	COAD	Colorectal Adenocarcinoma	Colon Adenocarcinoma	9p21-WT
TCGA-AZ-4682	COAD	Colorectal Adenocarcinoma	Colon Adenocarcinoma	9p21-WT
TCGA-AZ-4684	COAD	Colorectal Adenocarcinoma	Colon Adenocarcinoma	9p21-WT
TCGA-AZ-5403	COAD	Colorectal Adenocarcinoma	Colon Adenocarcinoma	9p21-WT
TCGA-AZ-5407	COAD	Colorectal Adenocarcinoma	Colon Adenocarcinoma	9p21-WT
TCGA-AZ-6598	COAD	Colorectal Adenocarcinoma	Colon Adenocarcinoma	9p21-WT
TCGA-AZ-6599	COAD	Colorectal Adenocarcinoma	Colon Adenocarcinoma	9p21-WT
TCGA-AZ-6606	COAD	Colorectal Adenocarcinoma	Colon Adenocarcinoma	9p21-WT
TCGA-CA-5255	COAD	Colorectal Adenocarcinoma	Colon Adenocarcinoma	9p21-WT
TCGA-CA-5256	COAD	Colorectal Adenocarcinoma	Colon Adenocarcinoma	9p21-WT
TCGA-CA-6715	COAD	Colorectal Adenocarcinoma	Colon Adenocarcinoma	9p21-WT
TCGA-CA-6717	COAD	Colorectal Adenocarcinoma	Mucinous Adenocarcinoma of the Colon and Rectum	9p21-WT
TCGA-CA-6718	COAD	Colorectal Adenocarcinoma	Colon Adenocarcinoma	9p21-WT
TCGA-CA-6719	COAD	Colorectal Adenocarcinoma	Colon Adenocarcinoma	9p21-WT
TCGA-CK-4947	COAD	Colorectal Adenocarcinoma	Colon Adenocarcinoma	9p21-WT
TCGA-CK-4948	COAD	Colorectal Adenocarcinoma	Colon Adenocarcinoma	9p21-WT
TCGA-CK-4950	COAD	Colorectal Adenocarcinoma	Mucinous Adenocarcinoma of the Colon and Rectum	9p21-WT
TCGA-CK-4951	COAD	Colorectal Adenocarcinoma	Mucinous Adenocarcinoma of the Colon and Rectum	9p21-WT
TCGA-CK-4952	COAD	Colorectal Adenocarcinoma	Mucinous Adenocarcinoma of the Colon and Rectum	9p21-WT
TCGA-CK-5912	COAD	Colorectal Adenocarcinoma	Colon Adenocarcinoma	9p21-WT
TCGA-CK-5913	COAD	Colorectal Adenocarcinoma	Colon Adenocarcinoma	9p21-WT
TCGA-CK-5916	COAD	Colorectal Adenocarcinoma	Colon Adenocarcinoma	9p21-WT
TCGA-CK-6746	COAD	Colorectal Adenocarcinoma	Colon Adenocarcinoma	9p21-WT
TCGA-CK-6747	COAD	Colorectal Adenocarcinoma	Colon Adenocarcinoma	9p21-WT
TCGA-CK-6748	COAD	Colorectal Adenocarcinoma	Mucinous Adenocarcinoma of the Colon and Rectum	9p21-WT
TCGA-CK-6751	COAD	Colorectal Adenocarcinoma	Mucinous Adenocarcinoma of the Colon and Rectum	9p21-WT
TCGA-CM-4743	COAD	Colorectal Adenocarcinoma	Colon Adenocarcinoma	9p21-WT
TCGA-CM-4744	COAD	Colorectal Adenocarcinoma	Colon Adenocarcinoma	9p21-WT
TCGA-CM-4746	COAD	Colorectal Adenocarcinoma	Colon Adenocarcinoma	9p21-WT
TCGA-CM-4747	COAD	Colorectal Adenocarcinoma	Colon Adenocarcinoma	9p21-WT
TCGA-CM-4748	COAD	Colorectal Adenocarcinoma	Mucinous Adenocarcinoma of the Colon and Rectum	9p21-WT
TCGA-CM-4751	COAD	Colorectal Adenocarcinoma	Colon Adenocarcinoma	9p21-WT
TCGA-CM-5341	COAD	Colorectal Adenocarcinoma	Colon Adenocarcinoma	9p21-WT
TCGA-CM-5349	COAD	Colorectal Adenocarcinoma	Colon Adenocarcinoma	9p21-WT
TCGA-CM-5860	COAD	Colorectal Adenocarcinoma	Colon Adenocarcinoma	9p21-WT
TCGA-CM-5861	COAD	Colorectal Adenocarcinoma	Colon Adenocarcinoma	9p21-WT
TCGA-CM-6161	COAD	Colorectal Adenocarcinoma	Colon Adenocarcinoma	9p21-WT
TCGA-CM-6162	COAD	Colorectal Adenocarcinoma	Mucinous Adenocarcinoma of the Colon and Rectum	9p21-WT
TCGA-CM-6165	COAD	Colorectal Adenocarcinoma	Colon Adenocarcinoma	9p21-WT
TCGA-CM-6166	COAD	Colorectal Adenocarcinoma	Colon Adenocarcinoma	9p21-WT
TCGA-CM-6168	COAD	Colorectal Adenocarcinoma	Colon Adenocarcinoma	9p21-WT
TCGA-CM-6171	COAD	Colorectal Adenocarcinoma	Colon Adenocarcinoma	9p21-WT
TCGA-CM-6172	COAD	Colorectal Adenocarcinoma	Colon Adenocarcinoma	9p21-WT
TCGA-CM-6674	COAD	Colorectal Adenocarcinoma	Colon Adenocarcinoma	9p21-WT
TCGA-CM-6677	COAD	Colorectal Adenocarcinoma	Colon Adenocarcinoma	9p21-WT
TCGA-CM-6680	COAD	Colorectal Adenocarcinoma	Colon Adenocarcinoma	9p21-WT
TCGA-D5-5537	COAD	Colorectal Adenocarcinoma	Colon Adenocarcinoma	9p21-WT
TCGA-D5-5538	COAD	Colorectal Adenocarcinoma	Colon Adenocarcinoma	9p21-WT
TCGA-D5-5540	COAD	Colorectal Adenocarcinoma	Colon Adenocarcinoma	9p21-WT
TCGA-D5-5541	COAD	Colorectal Adenocarcinoma	Colon Adenocarcinoma	9p21-WT
TCGA-D5-6530	COAD	Colorectal Adenocarcinoma	Colon Adenocarcinoma	9p21-WT
TCGA-D5-6532	COAD	Colorectal Adenocarcinoma	Colon Adenocarcinoma	9p21-WT
TCGA-D5-6535	COAD	Colorectal Adenocarcinoma	Colon Adenocarcinoma	9p21-WT
TCGA-D5-6536	COAD	Colorectal Adenocarcinoma	Colon Adenocarcinoma	9p21-WT
TCGA-D5-6537	COAD	Colorectal Adenocarcinoma	Colon Adenocarcinoma	9p21-WT
TCGA-D5-6538	COAD	Colorectal Adenocarcinoma	Colon Adenocarcinoma	9p21-WT
TCGA-D5-6540	COAD	Colorectal Adenocarcinoma	Mucinous Adenocarcinoma of the Colon and Rectum	9p21-WT
TCGA-D5-6541	COAD	Colorectal Adenocarcinoma	Colon Adenocarcinoma	9p21-WT
TCGA-D5-6920	COAD	Colorectal Adenocarcinoma	Colon Adenocarcinoma	9p21-WT
TCGA-D5-6922	COAD	Colorectal Adenocarcinoma	Colon Adenocarcinoma	9p21-WT
TCGA-D5-6923	COAD	Colorectal Adenocarcinoma	Colon Adenocarcinoma	9p21-WT
TCGA-D5-6924	COAD	Colorectal Adenocarcinoma	Colon Adenocarcinoma	9p21-WT
TCGA-D5-6926	COAD	Colorectal Adenocarcinoma	Colon Adenocarcinoma	9p21-WT
TCGA-D5-6927	COAD	Colorectal Adenocarcinoma	Colon Adenocarcinoma	9p21-WT
TCGA-D5-6930	COAD	Colorectal Adenocarcinoma	Mucinous Adenocarcinoma of the Colon and Rectum	9p21-WT
TCGA-D5-6931	COAD	Colorectal Adenocarcinoma	Colon Adenocarcinoma	9p21-WT
TCGA-D5-6932	COAD	Colorectal Adenocarcinoma	Colon Adenocarcinoma	9p21-WT
TCGA-D5-7000	COAD	Colorectal Adenocarcinoma	Mucinous Adenocarcinoma of the Colon and Rectum	9p21-WT
TCGA-DM-A0X9	COAD	Colorectal Adenocarcinoma	Colon Adenocarcinoma	9p21-WT
TCGA-DM-A1D0	COAD	Colorectal Adenocarcinoma	Colon Adenocarcinoma	9p21-WT
TCGA-DM-A1D4	COAD	Colorectal Adenocarcinoma	Colon Adenocarcinoma	9p21-WT
TCGA-DM-A1D6	COAD	Colorectal Adenocarcinoma	Mucinous Adenocarcinoma of the Colon and Rectum	9p21-WT
TCGA-DM-A1D7	COAD	Colorectal Adenocarcinoma	Colon Adenocarcinoma	9p21-WT
TCGA-DM-A1D9	COAD	Colorectal Adenocarcinoma	Colon Adenocarcinoma	9p21-WT
TCGA-DM-A1DB	COAD	Colorectal Adenocarcinoma	Colon Adenocarcinoma	9p21-WT
TCGA-DM-A1HA	COAD	Colorectal Adenocarcinoma	Colon Adenocarcinoma	9p21-WT
TCGA-DM-A280	COAD	Colorectal Adenocarcinoma	Mucinous Adenocarcinoma of the Colon and Rectum	9p21-WT
TCGA-DM-A282	COAD	Colorectal Adenocarcinoma	Colon Adenocarcinoma	9p21-WT
TCGA-DM-A28C	COAD	Colorectal Adenocarcinoma	Colon Adenocarcinoma	9p21-WT
TCGA-DM-A28E	COAD	Colorectal Adenocarcinoma	Colon Adenocarcinoma	9p21-WT
TCGA-DM-A28G	COAD	Colorectal Adenocarcinoma	Colon Adenocarcinoma	9p21-WT
TCGA-DM-A28H	COAD	Colorectal Adenocarcinoma	Colon Adenocarcinoma	9p21-WT
TCGA-F4-6460	COAD	Colorectal Adenocarcinoma	Colon Adenocarcinoma	9p21-WT
TCGA-F4-6461	COAD	Colorectal Adenocarcinoma	Colon Adenocarcinoma	9p21-WT
TCGA-F4-6463	COAD	Colorectal Adenocarcinoma	Mucinous Adenocarcinoma of the Colon and Rectum	9p21-WT
TCGA-F4-6569	COAD	Colorectal Adenocarcinoma	Colon Adenocarcinoma	9p21-WT
TCGA-F4-6570	COAD	Colorectal Adenocarcinoma	Colon Adenocarcinoma	9p21-WT
TCGA-F4-6703	COAD	Colorectal Adenocarcinoma	Colon Adenocarcinoma	9p21-WT
TCGA-F4-6805	COAD	Colorectal Adenocarcinoma	Colon Adenocarcinoma	9p21-WT
TCGA-F4-6806	COAD	Colorectal Adenocarcinoma	Colon Adenocarcinoma	9p21-WT
TCGA-F4-6807	COAD	Colorectal Adenocarcinoma	Colon Adenocarcinoma	9p21-WT
TCGA-F4-6809	COAD	Colorectal Adenocarcinoma	Colon Adenocarcinoma	9p21-WT
TCGA-F4-6854	COAD	Colorectal Adenocarcinoma	Colon Adenocarcinoma	9p21-WT
TCGA-F4-6855	COAD	Colorectal Adenocarcinoma	Colon Adenocarcinoma	9p21-WT
TCGA-F4-6856	COAD	Colorectal Adenocarcinoma	Mucinous Adenocarcinoma of the Colon and Rectum	9p21-WT
TCGA-G4-6293	COAD	Colorectal Adenocarcinoma	Colon Adenocarcinoma	9p21-WT
TCGA-G4-6294	COAD	Colorectal Adenocarcinoma	Colon Adenocarcinoma	9p21-WT
TCGA-G4-6298	COAD	Colorectal Adenocarcinoma	Colon Adenocarcinoma	9p21-WT
TCGA-G4-6299	COAD	Colorectal Adenocarcinoma	Colon Adenocarcinoma	9p21-WT
TCGA-G4-6302	COAD	Colorectal Adenocarcinoma	Mucinous Adenocarcinoma of the Colon and Rectum	9p21-WT
TCGA-G4-6303	COAD	Colorectal Adenocarcinoma	Colon Adenocarcinoma	9p21-WT
TCGA-G4-6306	COAD	Colorectal Adenocarcinoma	Colon Adenocarcinoma	9p21-WT
TCGA-G4-6307	COAD	Colorectal Adenocarcinoma	Colon Adenocarcinoma	9p21-WT
TCGA-G4-6309	COAD	Colorectal Adenocarcinoma	Colon Adenocarcinoma	9p21-WT
TCGA-G4-6311	COAD	Colorectal Adenocarcinoma	Colon Adenocarcinoma	9p21-WT
TCGA-G4-6315	COAD	Colorectal Adenocarcinoma	Colon Adenocarcinoma	9p21-WT
TCGA-G4-6317	COAD	Colorectal Adenocarcinoma	Colon Adenocarcinoma	9p21-WT
TCGA-G4-6320	COAD	Colorectal Adenocarcinoma	Colon Adenocarcinoma	9p21-WT
TCGA-G4-6321	COAD	Colorectal Adenocarcinoma	Colon Adenocarcinoma	9p21-WT
TCGA-G4-6322	COAD	Colorectal Adenocarcinoma	Mucinous Adenocarcinoma of the Colon and Rectum	9p21-WT
TCGA-G4-6586	COAD	Colorectal Adenocarcinoma	Colon Adenocarcinoma	9p21-WT
TCGA-G4-6588	COAD	Colorectal Adenocarcinoma	Colon Adenocarcinoma	9p21-WT
TCGA-G4-6627	COAD	Colorectal Adenocarcinoma	Colon Adenocarcinoma	9p21-WT
TCGA-G4-6628	COAD	Colorectal Adenocarcinoma	Colon Adenocarcinoma	9p21-WT
TCGA-NH-A50T	COAD	Colorectal Adenocarcinoma	Colon Adenocarcinoma	9p21-WT
TCGA-NH-A50V	COAD	Colorectal Adenocarcinoma	Colon Adenocarcinoma	9p21-WT
TCGA-NH-A5IV	COAD	Colorectal Adenocarcinoma	Colon Adenocarcinoma	9p21-WT
TCGA-QG-A5YW	COAD	Colorectal Adenocarcinoma	Mucinous Adenocarcinoma of the Colon and Rectum	9p21-WT
TCGA-QG-A5YX	COAD	Colorectal Adenocarcinoma	Colon Adenocarcinoma	9p21-WT
TCGA-QG-A5Z1	COAD	Colorectal Adenocarcinoma	Colon Adenocarcinoma	9p21-WT
TCGA-QG-A5Z2	COAD	Colorectal Adenocarcinoma	Colon Adenocarcinoma	9p21-WT
TCGA-RU-A8FL	COAD	Colorectal Adenocarcinoma	Colon Adenocarcinoma	9p21-WT
TCGA-FA-8693	DLBC	Mature B-Cell Neoplasms	Diffuse Large B-Cell Lymphoma, NOS	9p21-WT
TCGA-FA-A4BB	DLBC	Mature B-Cell Neoplasms	Diffuse Large B-Cell Lymphoma, NOS	9p21-WT
TCGA-FA-A6HN	DLBC	Mature B-Cell Neoplasms	Diffuse Large B-Cell Lymphoma, NOS	9p21-WT
TCGA-FA-A6HO	DLBC	Mature B-Cell Neoplasms	Diffuse Large B-Cell Lymphoma, NOS	9p21-WT
TCGA-FA-A82F	DLBC	Mature B-Cell Neoplasms	Diffuse Large B-Cell Lymphoma, NOS	9p21-WT
TCGA-FA-A86F	DLBC	Mature B-Cell Neoplasms	Diffuse Large B-Cell Lymphoma, NOS	9p21-WT
TCGA-FF-8043	DLBC	Mature B-Cell Neoplasms	Diffuse Large B-Cell Lymphoma, NOS	9p21-WT
TCGA-FF-8046	DLBC	Mature B-Cell Neoplasms	Diffuse Large B-Cell Lymphoma, NOS	9p21-WT
TCGA-FF-8061	DLBC	Mature B-Cell Neoplasms	Diffuse Large B-Cell Lymphoma, NOS	9p21-WT
TCGA-FF-8062	DLBC	Mature B-Cell Neoplasms	Diffuse Large B-Cell Lymphoma, NOS	9p21-WT
TCGA-FF-A7CX	DLBC	Mature B-Cell Neoplasms	Diffuse Large B-Cell Lymphoma, NOS	9p21-WT
TCGA-FM-8000	DLBC	Mature B-Cell Neoplasms	Diffuse Large B-Cell Lymphoma, NOS	9p21-WT
TCGA-G8-6324	DLBC	Mature B-Cell Neoplasms	Diffuse Large B-Cell Lymphoma, NOS	9p21-WT
TCGA-G8-6326	DLBC	Mature B-Cell Neoplasms	Diffuse Large B-Cell Lymphoma, NOS	9p21-WT
TCGA-G8-6907	DLBC	Mature B-Cell Neoplasms	Diffuse Large B-Cell Lymphoma, NOS	9p21-WT
TCGA-G8-6909	DLBC	Mature B-Cell Neoplasms	Diffuse Large B-Cell Lymphoma, NOS	9p21-WT
TCGA-G8-6914	DLBC	Mature B-Cell Neoplasms	Diffuse Large B-Cell Lymphoma, NOS	9p21-WT
TCGA-GR-7351	DLBC	Mature B-Cell Neoplasms	Diffuse Large B-Cell Lymphoma, NOS	9p21-WT
TCGA-GR-7353	DLBC	Mature B-Cell Neoplasms	Diffuse Large B-Cell Lymphoma, NOS	9p21-WT
TCGA-GR-A4D4	DLBC	Mature B-Cell Neoplasms	Diffuse Large B-Cell Lymphoma, NOS	9p21-WT
TCGA-GR-A4D5	DLBC	Mature B-Cell Neoplasms	Diffuse Large B-Cell Lymphoma, NOS	9p21-WT
TCGA-GS-A9TX	DLBC	Mature B-Cell Neoplasms	Diffuse Large B-Cell Lymphoma, NOS	9p21-WT
TCGA-GS-A9TY	DLBC	Mature B-Cell Neoplasms	Diffuse Large B-Cell Lymphoma, NOS	9p21-WT
TCGA-GS-A9U4	DLBC	Mature B-Cell Neoplasms	Diffuse Large B-Cell Lymphoma, NOS	9p21-WT
TCGA-RQ-AAAT	DLBC	Mature B-Cell Neoplasms	Diffuse Large B-Cell Lymphoma, NOS	9p21-WT
TCGA-VB-A8QN	DLBC	Mature B-Cell Neoplasms	Diffuse Large B-Cell Lymphoma, NOS	9p21-WT
TCGA-2H-A9GJ	ESCA	Esophagogastric Adenocarcinoma	Esophageal Adenocarcinoma	9p21-WT
TCGA-2H-A9GM	ESCA	Esophagogastric Adenocarcinoma	Esophageal Adenocarcinoma	9p21-WT
TCGA-IG-A3QL	ESCA	Esophageal Squamous Cell Carcinoma	Esophageal Squamous Cell Carcinoma	9p21-WT
TCGA-IG-A4QT	ESCA	Esophageal Squamous Cell Carcinoma	Esophageal Squamous Cell Carcinoma	9p21-WT
TCGA-IG-A7DP	ESCA	Esophagogastric Adenocarcinoma	Esophageal Adenocarcinoma	9p21-WT
TCGA-JY-A6FD	ESCA	Esophageal Squamous Cell Carcinoma	Esophageal Squamous Cell Carcinoma	9p21-WT
TCGA-JY-A6FE	ESCA	Esophageal Squamous Cell Carcinoma	Esophageal Squamous Cell Carcinoma	9p21-WT
TCGA-JY-A6FG	ESCA	Esophageal Squamous Cell Carcinoma	Esophageal Squamous Cell Carcinoma	9p21-WT
TCGA-JY-A6FH	ESCA	Esophagogastric Adenocarcinoma	Esophageal Adenocarcinoma	9p21-WT
TCGA-JY-A939	ESCA	Esophagogastric Adenocarcinoma	Esophageal Adenocarcinoma	9p21-WT
TCGA-JY-A93F	ESCA	Esophageal Squamous Cell Carcinoma	Esophageal Squamous Cell Carcinoma	9p21-WT
TCGA-KH-A6WC	ESCA	Esophageal Squamous Cell Carcinoma	Esophageal Squamous Cell Carcinoma	9p21-WT
TCGA-L5-A43E	ESCA	Esophagogastric Adenocarcinoma	Esophageal Adenocarcinoma	9p21-WT
TCGA-L5-A4OE	ESCA	Esophagogastric Adenocarcinoma	Esophageal Adenocarcinoma	9p21-WT
TCGA-L5-A4OG	ESCA	Esophagogastric Adenocarcinoma	Esophageal Adenocarcinoma	9p21-WT
TCGA-L5-A4OI	ESCA	Esophagogastric Adenocarcinoma	Esophageal Adenocarcinoma	9p21-WT
TCGA-L5-A4OJ	ESCA	Esophagogastric Adenocarcinoma	Esophageal Adenocarcinoma	9p21-WT
TCGA-L5-A4OQ	ESCA	Esophagogastric Adenocarcinoma	Esophageal Adenocarcinoma	9p21-WT
TCGA-L5-A88W	ESCA	Esophageal Squamous Cell Carcinoma	Esophageal Squamous Cell Carcinoma	9p21-WT
TCGA-L5-A88Z	ESCA	Esophageal Squamous Cell Carcinoma	Esophageal Squamous Cell Carcinoma	9p21-WT
TCGA-L5-A8NI	ESCA	Esophagogastric Adenocarcinoma	Esophageal Adenocarcinoma	9p21-WT
TCGA-L5-A8NV	ESCA	Esophagogastric Adenocarcinoma	Esophageal Adenocarcinoma	9p21-WT
TCGA-L5-A8NW	ESCA	Esophagogastric Adenocarcinoma	Esophageal Adenocarcinoma	9p21-WT
TCGA-LN-A8I1	ESCA	Esophageal Squamous Cell Carcinoma	Esophageal Squamous Cell Carcinoma	9p21-WT
TCGA-R6-A6DN	ESCA	Esophagogastric Adenocarcinoma	Esophageal Adenocarcinoma	9p21-WT
TCGA-R6-A6DQ	ESCA	Esophagogastric Adenocarcinoma	Esophageal Adenocarcinoma	9p21-WT
TCGA-R6-A6L6	ESCA	Esophagogastric Adenocarcinoma	Esophageal Adenocarcinoma	9p21-WT
TCGA-R6-A8W8	ESCA	Esophagogastric Adenocarcinoma	Esophageal Adenocarcinoma	9p21-WT
TCGA-RE-A7BO	ESCA	Esophagogastric Adenocarcinoma	Esophageal Adenocarcinoma	9p21-WT
TCGA-V5-AASV	ESCA	Esophageal Squamous Cell Carcinoma	Esophageal Squamous Cell Carcinoma	9p21-WT
TCGA-VR-A8EP	ESCA	Esophageal Squamous Cell Carcinoma	Esophageal Squamous Cell Carcinoma	9p21-WT
TCGA-VR-A8EY	ESCA	Esophageal Squamous Cell Carcinoma	Esophageal Squamous Cell Carcinoma	9p21-WT
TCGA-02-0003	GBM	Glioblastoma	Glioblastoma Multiforme	9p21-WT
TCGA-02-0026	GBM	Glioblastoma	Glioblastoma Multiforme	9p21-WT
TCGA-02-0028	GBM	Glioblastoma	Glioblastoma Multiforme	9p21-WT
TCGA-02-0033	GBM	Glioblastoma	Glioblastoma Multiforme	9p21-WT
TCGA-02-0039	GBM	Glioblastoma	Glioblastoma Multiforme	9p21-WT
TCGA-02-0046	GBM	Glioblastoma	Glioblastoma Multiforme	9p21-WT
TCGA-02-0055	GBM	Glioblastoma	Glioblastoma Multiforme	9p21-WT
TCGA-02-0059	GBM	Glioblastoma	Glioblastoma Multiforme	9p21-WT
TCGA-02-0060	GBM	Glioblastoma	Glioblastoma Multiforme	9p21-WT
TCGA-02-0075	GBM	Glioblastoma	Glioblastoma Multiforme	9p21-WT
TCGA-02-0079	GBM	Glioblastoma	Glioblastoma Multiforme	9p21-WT
TCGA-02-0084	GBM	Glioblastoma	Glioblastoma Multiforme	9p21-WT
TCGA-02-0087	GBM	Glioblastoma	Glioblastoma Multiforme	9p21-WT
TCGA-02-0102	GBM	Glioblastoma	Glioblastoma Multiforme	9p21-WT
TCGA-02-0113	GBM	Glioblastoma	Glioblastoma Multiforme	9p21-WT
TCGA-02-0271	GBM	Glioblastoma	Glioblastoma Multiforme	9p21-WT
TCGA-02-0337	GBM	Glioblastoma	Glioblastoma Multiforme	9p21-WT
TCGA-02-0338	GBM	Glioblastoma	Glioblastoma Multiforme	9p21-WT
TCGA-02-2485	GBM	Glioblastoma	Glioblastoma Multiforme	9p21-WT
TCGA-06-0121	GBM	Glioblastoma	Glioblastoma Multiforme	9p21-WT
TCGA-06-0129	GBM	Glioblastoma	Glioblastoma Multiforme	9p21-WT
TCGA-06-0138	GBM	Glioblastoma	Glioblastoma Multiforme	9p21-WT
TCGA-06-0140	GBM	Glioblastoma	Glioblastoma Multiforme	9p21-WT
TCGA-06-0147	GBM	Glioblastoma	Glioblastoma Multiforme	9p21-WT
TCGA-06-0149	GBM	Glioblastoma	Glioblastoma Multiforme	9p21-WT
TCGA-06-0152	GBM	Glioblastoma	Glioblastoma Multiforme	9p21-WT
TCGA-06-0157	GBM	Glioblastoma	Glioblastoma Multiforme	9p21-WT
TCGA-06-0159	GBM	Glioblastoma	Glioblastoma Multiforme	9p21-WT
TCGA-06-0160	GBM	Glioblastoma	Glioblastoma Multiforme	9p21-WT
TCGA-06-0165	GBM	Glioblastoma	Glioblastoma Multiforme	9p21-WT
TCGA-06-0168	GBM	Glioblastoma	Glioblastoma Multiforme	9p21-WT
TCGA-06-0174	GBM	Glioblastoma	Glioblastoma Multiforme	9p21-WT
TCGA-06-0176	GBM	Glioblastoma	Glioblastoma Multiforme	9p21-WT
TCGA-06-0178	GBM	Glioblastoma	Glioblastoma Multiforme	9p21-WT
TCGA-06-0182	GBM	Glioblastoma	Glioblastoma Multiforme	9p21-WT
TCGA-06-0184	GBM	Glioblastoma	Glioblastoma Multiforme	9p21-WT
TCGA-06-0189	GBM	Glioblastoma	Glioblastoma Multiforme	9p21-WT
TCGA-06-0197	GBM	Glioblastoma	Glioblastoma Multiforme	9p21-WT
TCGA-06-0206	GBM	Glioblastoma	Glioblastoma Multiforme	9p21-WT
TCGA-06-0213	GBM	Glioblastoma	Glioblastoma Multiforme	9p21-WT
TCGA-06-0238	GBM	Glioblastoma	Glioblastoma Multiforme	9p21-WT
TCGA-06-0240	GBM	Glioblastoma	Glioblastoma Multiforme	9p21-WT
TCGA-06-0402	GBM	Glioblastoma	Glioblastoma Multiforme	9p21-WT
TCGA-06-0686	GBM	Glioblastoma	Glioblastoma Multiforme	9p21-WT
TCGA-06-0881	GBM	Glioblastoma	Glioblastoma Multiforme	9p21-WT
TCGA-06-0939	GBM	Glioblastoma	Glioblastoma Multiforme	9p21-WT
TCGA-06-1805	GBM	Glioblastoma	Glioblastoma Multiforme	9p21-WT
TCGA-06-2558	GBM	Glioblastoma	Glioblastoma Multiforme	9p21-WT
TCGA-06-2559	GBM	Glioblastoma	Glioblastoma Multiforme	9p21-WT
TCGA-06-2570	GBM	Glioblastoma	Glioblastoma Multiforme	9p21-WT
TCGA-06-5858	GBM	Glioblastoma	Glioblastoma Multiforme	9p21-WT
TCGA-06-6390	GBM	Glioblastoma	Glioblastoma Multiforme	9p21-WT
TCGA-06-6698	GBM	Glioblastoma	Glioblastoma Multiforme	9p21-WT
TCGA-06-A7TK	GBM	Glioblastoma	Glioblastoma Multiforme	9p21-WT
TCGA-08-0245	GBM	Glioblastoma	Glioblastoma Multiforme	9p21-WT
TCGA-08-0344	GBM	Glioblastoma	Glioblastoma Multiforme	9p21-WT
TCGA-08-0349	GBM	Glioblastoma	Glioblastoma Multiforme	9p21-WT
TCGA-08-0350	GBM	Glioblastoma	Glioblastoma Multiforme	9p21-WT
TCGA-08-0351	GBM	Glioblastoma	Glioblastoma Multiforme	9p21-WT
TCGA-08-0380	GBM	Glioblastoma	Glioblastoma Multiforme	9p21-WT
TCGA-08-0389	GBM	Glioblastoma	Glioblastoma Multiforme	9p21-WT
TCGA-08-0524	GBM	Glioblastoma	Glioblastoma Multiforme	9p21-WT
TCGA-12-0616	GBM	Glioblastoma	Glioblastoma Multiforme	9p21-WT
TCGA-12-0618	GBM	Glioblastoma	Glioblastoma Multiforme	9p21-WT
TCGA-12-0619	GBM	Glioblastoma	Glioblastoma Multiforme	9p21-WT
TCGA-12-0662	GBM	Glioblastoma	Glioblastoma Multiforme	9p21-WT
TCGA-12-0769	GBM	Glioblastoma	Glioblastoma Multiforme	9p21-WT
TCGA-12-0772	GBM	Glioblastoma	Glioblastoma Multiforme	9p21-WT
TCGA-12-0773	GBM	Glioblastoma	Glioblastoma Multiforme	9p21-WT
TCGA-12-0776	GBM	Glioblastoma	Glioblastoma Multiforme	9p21-WT
TCGA-12-0820	GBM	Glioblastoma	Glioblastoma Multiforme	9p21-WT
TCGA-12-1090	GBM	Glioblastoma	Glioblastoma Multiforme	9p21-WT
TCGA-12-1598	GBM	Glioblastoma	Glioblastoma Multiforme	9p21-WT
TCGA-12-1600	GBM	Glioblastoma	Glioblastoma Multiforme	9p21-WT
TCGA-12-3644	GBM	Glioblastoma	Glioblastoma Multiforme	9p21-WT
TCGA-14-1034	GBM	Glioblastoma	Glioblastoma Multiforme	9p21-WT
TCGA-14-1450	GBM	Glioblastoma	Glioblastoma Multiforme	9p21-WT
TCGA-14-1451	GBM	Glioblastoma	Glioblastoma Multiforme	9p21-WT
TCGA-14-1454	GBM	Glioblastoma	Glioblastoma Multiforme	9p21-WT
TCGA-14-1456	GBM	Glioblastoma	Glioblastoma Multiforme	9p21-WT
TCGA-14-1794	GBM	Glioblastoma	Glioblastoma Multiforme	9p21-WT
TCGA-14-3477	GBM	Glioblastoma	Glioblastoma Multiforme	9p21-WT
TCGA-16-0848	GBM	Glioblastoma	Glioblastoma Multiforme	9p21-WT
TCGA-16-0849	GBM	Glioblastoma	Glioblastoma Multiforme	9p21-WT
TCGA-16-0850	GBM	Glioblastoma	Glioblastoma Multiforme	9p21-WT
TCGA-16-1460	GBM	Glioblastoma	Glioblastoma Multiforme	9p21-WT
TCGA-19-0957	GBM	Glioblastoma	Glioblastoma Multiforme	9p21-WT
TCGA-19-1787	GBM	Glioblastoma	Glioblastoma Multiforme	9p21-WT
TCGA-19-2621	GBM	Glioblastoma	Glioblastoma Multiforme	9p21-WT
TCGA-19-2623	GBM	Glioblastoma	Glioblastoma Multiforme	9p21-WT
TCGA-19-2624	GBM	Glioblastoma	Glioblastoma Multiforme	9p21-WT
TCGA-19-5960	GBM	Glioblastoma	Glioblastoma Multiforme	9p21-WT
TCGA-19-A60I	GBM	Glioblastoma	Glioblastoma Multiforme	9p21-WT
TCGA-26-1438	GBM	Glioblastoma	Glioblastoma Multiforme	9p21-WT
TCGA-26-5132	GBM	Glioblastoma	Glioblastoma Multiforme	9p21-WT
TCGA-26-5133	GBM	Glioblastoma	Glioblastoma Multiforme	9p21-WT
TCGA-26-5135	GBM	Glioblastoma	Glioblastoma Multiforme	9p21-WT
TCGA-26-6173	GBM	Glioblastoma	Glioblastoma Multiforme	9p21-WT
TCGA-27-1835	GBM	Glioblastoma	Glioblastoma Multiforme	9p21-WT
TCGA-27-2518	GBM	Glioblastoma	Glioblastoma Multiforme	9p21-WT
TCGA-27-2519	GBM	Glioblastoma	Glioblastoma Multiforme	9p21-WT
TCGA-28-1746	GBM	Glioblastoma	Glioblastoma Multiforme	9p21-WT
TCGA-28-1752	GBM	Glioblastoma	Glioblastoma Multiforme	9p21-WT
TCGA-28-5207	GBM	Glioblastoma	Glioblastoma Multiforme	9p21-WT
TCGA-28-5214	GBM	Glioblastoma	Glioblastoma Multiforme	9p21-WT
TCGA-28-5219	GBM	Glioblastoma	Glioblastoma Multiforme	9p21-WT
TCGA-32-1980	GBM	Glioblastoma	Glioblastoma Multiforme	9p21-WT
TCGA-32-1987	GBM	Glioblastoma	Glioblastoma Multiforme	9p21-WT
TCGA-32-2491	GBM	Glioblastoma	Glioblastoma Multiforme	9p21-WT
TCGA-32-2616	GBM	Glioblastoma	Glioblastoma Multiforme	9p21-WT
TCGA-32-2632	GBM	Glioblastoma	Glioblastoma Multiforme	9p21-WT
TCGA-32-2634	GBM	Glioblastoma	Glioblastoma Multiforme	9p21-WT
TCGA-41-2571	GBM	Glioblastoma	Glioblastoma Multiforme	9p21-WT
TCGA-41-5651	GBM	Glioblastoma	Glioblastoma Multiforme	9p21-WT
TCGA-76-6193	GBM	Glioblastoma	Glioblastoma Multiforme	9p21-WT
TCGA-76-6283	GBM	Glioblastoma	Glioblastoma Multiforme	9p21-WT
TCGA-76-6286	GBM	Glioblastoma	Glioblastoma Multiforme	9p21-WT
TCGA-76-6662	GBM	Glioblastoma	Glioblastoma Multiforme	9p21-WT
TCGA-81-5911	GBM	Glioblastoma	Glioblastoma Multiforme	9p21-WT
TCGA-4P-AA8J	HNSC	Head and Neck Squamous Cell Carcinoma	Head and Neck Squamous Cell Carcinoma	9p21-WT
TCGA-BA-5151	HNSC	Head and Neck Squamous Cell Carcinoma	Head and Neck Squamous Cell Carcinoma	9p21-WT
TCGA-BA-5153	HNSC	Head and Neck Squamous Cell Carcinoma	Head and Neck Squamous Cell Carcinoma	9p21-WT
TCGA-BA-A4IG	HNSC	Head and Neck Squamous Cell Carcinoma	Head and Neck Squamous Cell Carcinoma	9p21-WT
TCGA-BA-A4IH	HNSC	Head and Neck Squamous Cell Carcinoma	Head and Neck Squamous Cell Carcinoma	9p21-WT
TCGA-BA-A6DB	HNSC	Head and Neck Squamous Cell Carcinoma	Head and Neck Squamous Cell Carcinoma	9p21-WT
TCGA-BA-A6DF	HNSC	Head and Neck Squamous Cell Carcinoma	Head and Neck Squamous Cell Carcinoma	9p21-WT
TCGA-BB-4217	HNSC	Head and Neck Squamous Cell Carcinoma	Head and Neck Squamous Cell Carcinoma	9p21-WT
TCGA-BB-4223	HNSC	Head and Neck Squamous Cell Carcinoma	Head and Neck Squamous Cell Carcinoma	9p21-WT
TCGA-BB-4225	HNSC	Head and Neck Squamous Cell Carcinoma	Head and Neck Squamous Cell Carcinoma	9p21-WT
TCGA-BB-4228	HNSC	Head and Neck Squamous Cell Carcinoma	Head and Neck Squamous Cell Carcinoma	9p21-WT
TCGA-BB-7861	HNSC	Head and Neck Squamous Cell Carcinoma	Head and Neck Squamous Cell Carcinoma	9p21-WT
TCGA-BB-7863	HNSC	Head and Neck Squamous Cell Carcinoma	Head and Neck Squamous Cell Carcinoma	9p21-WT
TCGA-BB-7864	HNSC	Head and Neck Squamous Cell Carcinoma	Head and Neck Squamous Cell Carcinoma	9p21-WT
TCGA-BB-7866	HNSC	Head and Neck Squamous Cell Carcinoma	Head and Neck Squamous Cell Carcinoma	9p21-WT
TCGA-BB-A6UM	HNSC	Head and Neck Squamous Cell Carcinoma	Head and Neck Squamous Cell Carcinoma	9p21-WT
TCGA-C9-A47Z	HNSC	Head and Neck Squamous Cell Carcinoma	Head and Neck Squamous Cell Carcinoma	9p21-WT
TCGA-CN-4722	HNSC	Head and Neck Squamous Cell Carcinoma	Head and Neck Squamous Cell Carcinoma	9p21-WT
TCGA-CN-4733	HNSC	Head and Neck Squamous Cell Carcinoma	Head and Neck Squamous Cell Carcinoma	9p21-WT
TCGA-CN-4741	HNSC	Head and Neck Squamous Cell Carcinoma	Head and Neck Squamous Cell Carcinoma	9p21-WT
TCGA-CN-5358	HNSC	Head and Neck Squamous Cell Carcinoma	Head and Neck Squamous Cell Carcinoma	9p21-WT
TCGA-CN-5366	HNSC	Head and Neck Squamous Cell Carcinoma	Head and Neck Squamous Cell Carcinoma	9p21-WT
TCGA-CN-5374	HNSC	Head and Neck Squamous Cell Carcinoma	Head and Neck Squamous Cell Carcinoma	9p21-WT
TCGA-CN-6017	HNSC	Head and Neck Squamous Cell Carcinoma	Head and Neck Squamous Cell Carcinoma	9p21-WT
TCGA-CN-6019	HNSC	Head and Neck Squamous Cell Carcinoma	Head and Neck Squamous Cell Carcinoma	9p21-WT
TCGA-CN-A49B	HNSC	Head and Neck Squamous Cell Carcinoma	Head and Neck Squamous Cell Carcinoma	9p21-WT
TCGA-CN-A49C	HNSC	Head and Neck Squamous Cell Carcinoma	Head and Neck Squamous Cell Carcinoma	9p21-WT
TCGA-CN-A63T	HNSC	Head and Neck Squamous Cell Carcinoma	Head and Neck Squamous Cell Carcinoma	9p21-WT
TCGA-CN-A63V	HNSC	Head and Neck Squamous Cell Carcinoma	Head and Neck Squamous Cell Carcinoma	9p21-WT
TCGA-CN-A63Y	HNSC	Head and Neck Squamous Cell Carcinoma	Head and Neck Squamous Cell Carcinoma	9p21-WT
TCGA-CN-A6UY	HNSC	Head and Neck Squamous Cell Carcinoma	Head and Neck Squamous Cell Carcinoma	9p21-WT
TCGA-CN-A6V1	HNSC	Head and Neck Squamous Cell Carcinoma	Head and Neck Squamous Cell Carcinoma	9p21-WT
TCGA-CN-A6V7	HNSC	Head and Neck Squamous Cell Carcinoma	Head and Neck Squamous Cell Carcinoma	9p21-WT
TCGA-CQ-5323	HNSC	Head and Neck Squamous Cell Carcinoma	Head and Neck Squamous Cell Carcinoma	9p21-WT
TCGA-CQ-5333	HNSC	Head and Neck Squamous Cell Carcinoma	Head and Neck Squamous Cell Carcinoma	9p21-WT
TCGA-CQ-5334	HNSC	Head and Neck Squamous Cell Carcinoma	Head and Neck Squamous Cell Carcinoma	9p21-WT
TCGA-CQ-A4CE	HNSC	Head and Neck Squamous Cell Carcinoma	Head and Neck Squamous Cell Carcinoma	9p21-WT
TCGA-CQ-A4CG	HNSC	Head and Neck Squamous Cell Carcinoma	Head and Neck Squamous Cell Carcinoma	9p21-WT
TCGA-CQ-A4CH	HNSC	Head and Neck Squamous Cell Carcinoma	Head and Neck Squamous Cell Carcinoma	9p21-WT
TCGA-CR-5243	HNSC	Head and Neck Squamous Cell Carcinoma	Head and Neck Squamous Cell Carcinoma	9p21-WT
TCGA-CR-5248	HNSC	Head and Neck Squamous Cell Carcinoma	Head and Neck Squamous Cell Carcinoma	9p21-WT
TCGA-CR-5249	HNSC	Head and Neck Squamous Cell Carcinoma	Head and Neck Squamous Cell Carcinoma	9p21-WT
TCGA-CR-5250	HNSC	Head and Neck Squamous Cell Carcinoma	Head and Neck Squamous Cell Carcinoma	9p21-WT
TCGA-CR-6470	HNSC	Head and Neck Squamous Cell Carcinoma	Head and Neck Squamous Cell Carcinoma	9p21-WT
TCGA-CR-6471	HNSC	Head and Neck Squamous Cell Carcinoma	Head and Neck Squamous Cell Carcinoma	9p21-WT
TCGA-CR-6473	HNSC	Head and Neck Squamous Cell Carcinoma	Head and Neck Squamous Cell Carcinoma	9p21-WT
TCGA-CR-6480	HNSC	Head and Neck Squamous Cell Carcinoma	Head and Neck Squamous Cell Carcinoma	9p21-WT
TCGA-CR-6482	HNSC	Head and Neck Squamous Cell Carcinoma	Head and Neck Squamous Cell Carcinoma	9p21-WT
TCGA-CR-6484	HNSC	Head and Neck Squamous Cell Carcinoma	Head and Neck Squamous Cell Carcinoma	9p21-WT
TCGA-CR-7367	HNSC	Head and Neck Squamous Cell Carcinoma	Head and Neck Squamous Cell Carcinoma	9p21-WT
TCGA-CR-7369	HNSC	Head and Neck Squamous Cell Carcinoma	Head and Neck Squamous Cell Carcinoma	9p21-WT
TCGA-CR-7377	HNSC	Head and Neck Squamous Cell Carcinoma	Head and Neck Squamous Cell Carcinoma	9p21-WT
TCGA-CR-7385	HNSC	Head and Neck Squamous Cell Carcinoma	Head and Neck Squamous Cell Carcinoma	9p21-WT
TCGA-CR-7389	HNSC	Head and Neck Squamous Cell Carcinoma	Head and Neck Squamous Cell Carcinoma	9p21-WT
TCGA-CR-7391	HNSC	Head and Neck Squamous Cell Carcinoma	Head and Neck Squamous Cell Carcinoma	9p21-WT
TCGA-CR-7392	HNSC	Head and Neck Squamous Cell Carcinoma	Head and Neck Squamous Cell Carcinoma	9p21-WT
TCGA-CR-7393	HNSC	Head and Neck Squamous Cell Carcinoma	Head and Neck Squamous Cell Carcinoma	9p21-WT
TCGA-CR-7402	HNSC	Head and Neck Squamous Cell Carcinoma	Head and Neck Squamous Cell Carcinoma	9p21-WT
TCGA-CR-7404	HNSC	Head and Neck Squamous Cell Carcinoma	Head and Neck Squamous Cell Carcinoma	9p21-WT
TCGA-CV-5443	HNSC	Head and Neck Squamous Cell Carcinoma	Head and Neck Squamous Cell Carcinoma	9p21-WT
TCGA-CV-5971	HNSC	Head and Neck Squamous Cell Carcinoma	Head and Neck Squamous Cell Carcinoma	9p21-WT
TCGA-CV-5978	HNSC	Head and Neck Squamous Cell Carcinoma	Head and Neck Squamous Cell Carcinoma	9p21-WT
TCGA-CV-6950	HNSC	Head and Neck Squamous Cell Carcinoma	Head and Neck Squamous Cell Carcinoma	9p21-WT
TCGA-CV-6954	HNSC	Head and Neck Squamous Cell Carcinoma	Head and Neck Squamous Cell Carcinoma	9p21-WT
TCGA-CV-6961	HNSC	Head and Neck Squamous Cell Carcinoma	Head and Neck Squamous Cell Carcinoma	9p21-WT
TCGA-CV-7095	HNSC	Head and Neck Squamous Cell Carcinoma	Head and Neck Squamous Cell Carcinoma	9p21-WT
TCGA-CV-7183	HNSC	Head and Neck Squamous Cell Carcinoma	Head and Neck Squamous Cell Carcinoma	9p21-WT
TCGA-CV-7250	HNSC	Head and Neck Squamous Cell Carcinoma	Head and Neck Squamous Cell Carcinoma	9p21-WT
TCGA-CV-7406	HNSC	Head and Neck Squamous Cell Carcinoma	Head and Neck Squamous Cell Carcinoma	9p21-WT
TCGA-CV-7410	HNSC	Head and Neck Squamous Cell Carcinoma	Head and Neck Squamous Cell Carcinoma	9p21-WT
TCGA-CV-7437	HNSC	Head and Neck Squamous Cell Carcinoma	Head and Neck Squamous Cell Carcinoma	9p21-WT
TCGA-CV-A45T	HNSC	Head and Neck Squamous Cell Carcinoma	Head and Neck Squamous Cell Carcinoma	9p21-WT
TCGA-CV-A45W	HNSC	Head and Neck Squamous Cell Carcinoma	Head and Neck Squamous Cell Carcinoma	9p21-WT
TCGA-CV-A6JN	HNSC	Head and Neck Squamous Cell Carcinoma	Head and Neck Squamous Cell Carcinoma	9p21-WT
TCGA-CV-A6K0	HNSC	Head and Neck Squamous Cell Carcinoma	Head and Neck Squamous Cell Carcinoma	9p21-WT
TCGA-D6-6515	HNSC	Head and Neck Squamous Cell Carcinoma	Head and Neck Squamous Cell Carcinoma	9p21-WT
TCGA-D6-6824	HNSC	Head and Neck Squamous Cell Carcinoma	Head and Neck Squamous Cell Carcinoma	9p21-WT
TCGA-D6-6827	HNSC	Head and Neck Squamous Cell Carcinoma	Head and Neck Squamous Cell Carcinoma	9p21-WT
TCGA-D6-A6EK	HNSC	Head and Neck Squamous Cell Carcinoma	Head and Neck Squamous Cell Carcinoma	9p21-WT
TCGA-DQ-5624	HNSC	Head and Neck Squamous Cell Carcinoma	Head and Neck Squamous Cell Carcinoma	9p21-WT
TCGA-DQ-5630	HNSC	Head and Neck Squamous Cell Carcinoma	Head and Neck Squamous Cell Carcinoma	9p21-WT
TCGA-DQ-7590	HNSC	Head and Neck Squamous Cell Carcinoma	Head and Neck Squamous Cell Carcinoma	9p21-WT
TCGA-DQ-7591	HNSC	Head and Neck Squamous Cell Carcinoma	Head and Neck Squamous Cell Carcinoma	9p21-WT
TCGA-DQ-7592	HNSC	Head and Neck Squamous Cell Carcinoma	Head and Neck Squamous Cell Carcinoma	9p21-WT
TCGA-DQ-7593	HNSC	Head and Neck Squamous Cell Carcinoma	Head and Neck Squamous Cell Carcinoma	9p21-WT
TCGA-DQ-7594	HNSC	Head and Neck Squamous Cell Carcinoma	Head and Neck Squamous Cell Carcinoma	9p21-WT
TCGA-DQ-7596	HNSC	Head and Neck Squamous Cell Carcinoma	Head and Neck Squamous Cell Carcinoma	9p21-WT
TCGA-F7-8489	HNSC	Head and Neck Squamous Cell Carcinoma	Head and Neck Squamous Cell Carcinoma	9p21-WT
TCGA-F7-A50J	HNSC	Head and Neck Squamous Cell Carcinoma	Head and Neck Squamous Cell Carcinoma	9p21-WT
TCGA-F7-A620	HNSC	Head and Neck Squamous Cell Carcinoma	Head and Neck Squamous Cell Carcinoma	9p21-WT
TCGA-F7-A624	HNSC	Head and Neck Squamous Cell Carcinoma	Head and Neck Squamous Cell Carcinoma	9p21-WT
TCGA-H7-A76A	HNSC	Head and Neck Squamous Cell Carcinoma	Head and Neck Squamous Cell Carcinoma	9p21-WT
TCGA-HD-7831	HNSC	Head and Neck Squamous Cell Carcinoma	Head and Neck Squamous Cell Carcinoma	9p21-WT
TCGA-HD-7832	HNSC	Head and Neck Squamous Cell Carcinoma	Head and Neck Squamous Cell Carcinoma	9p21-WT
TCGA-HD-8314	HNSC	Head and Neck Squamous Cell Carcinoma	Head and Neck Squamous Cell Carcinoma	9p21-WT
TCGA-IQ-A61I	HNSC	Head and Neck Squamous Cell Carcinoma	Head and Neck Squamous Cell Carcinoma	9p21-WT
TCGA-KU-A6H7	HNSC	Head and Neck Squamous Cell Carcinoma	Head and Neck Squamous Cell Carcinoma	9p21-WT
TCGA-MT-A7BN	HNSC	Head and Neck Squamous Cell Carcinoma	Head and Neck Squamous Cell Carcinoma	9p21-WT
TCGA-P3-A5Q5	HNSC	Head and Neck Squamous Cell Carcinoma	Head and Neck Squamous Cell Carcinoma	9p21-WT
TCGA-P3-A5QE	HNSC	Head and Neck Squamous Cell Carcinoma	Head and Neck Squamous Cell Carcinoma	9p21-WT
TCGA-P3-A5QF	HNSC	Head and Neck Squamous Cell Carcinoma	Head and Neck Squamous Cell Carcinoma	9p21-WT
TCGA-P3-A6T6	HNSC	Head and Neck Squamous Cell Carcinoma	Head and Neck Squamous Cell Carcinoma	9p21-WT
TCGA-QK-A6IF	HNSC	Head and Neck Squamous Cell Carcinoma	Head and Neck Squamous Cell Carcinoma	9p21-WT
TCGA-QK-A6V9	HNSC	Head and Neck Squamous Cell Carcinoma	Head and Neck Squamous Cell Carcinoma	9p21-WT
TCGA-RS-A6TP	HNSC	Head and Neck Squamous Cell Carcinoma	Head and Neck Squamous Cell Carcinoma	9p21-WT
TCGA-T2-A6X0	HNSC	Head and Neck Squamous Cell Carcinoma	Head and Neck Squamous Cell Carcinoma	9p21-WT
TCGA-TN-A7HL	HNSC	Head and Neck Squamous Cell Carcinoma	Head and Neck Squamous Cell Carcinoma	9p21-WT
TCGA-KL-8323	KICH	Renal Non-Clear Cell Carcinoma	Chromophobe Renal Cell Carcinoma	9p21-WT
TCGA-KL-8326	KICH	Renal Non-Clear Cell Carcinoma	Chromophobe Renal Cell Carcinoma	9p21-WT
TCGA-KL-8328	KICH	Renal Non-Clear Cell Carcinoma	Chromophobe Renal Cell Carcinoma	9p21-WT
TCGA-KL-8329	KICH	Renal Non-Clear Cell Carcinoma	Chromophobe Renal Cell Carcinoma	9p21-WT
TCGA-KL-8330	KICH	Renal Non-Clear Cell Carcinoma	Chromophobe Renal Cell Carcinoma	9p21-WT
TCGA-KL-8333	KICH	Renal Non-Clear Cell Carcinoma	Chromophobe Renal Cell Carcinoma	9p21-WT
TCGA-KL-8334	KICH	Renal Non-Clear Cell Carcinoma	Chromophobe Renal Cell Carcinoma	9p21-WT
TCGA-KL-8335	KICH	Renal Non-Clear Cell Carcinoma	Chromophobe Renal Cell Carcinoma	9p21-WT
TCGA-KL-8336	KICH	Renal Non-Clear Cell Carcinoma	Chromophobe Renal Cell Carcinoma	9p21-WT
TCGA-KL-8337	KICH	Renal Non-Clear Cell Carcinoma	Chromophobe Renal Cell Carcinoma	9p21-WT
TCGA-KL-8338	KICH	Renal Non-Clear Cell Carcinoma	Chromophobe Renal Cell Carcinoma	9p21-WT
TCGA-KL-8339	KICH	Renal Non-Clear Cell Carcinoma	Chromophobe Renal Cell Carcinoma	9p21-WT
TCGA-KL-8340	KICH	Renal Non-Clear Cell Carcinoma	Chromophobe Renal Cell Carcinoma	9p21-WT
TCGA-KL-8342	KICH	Renal Non-Clear Cell Carcinoma	Chromophobe Renal Cell Carcinoma	9p21-WT
TCGA-KL-8344	KICH	Renal Non-Clear Cell Carcinoma	Chromophobe Renal Cell Carcinoma	9p21-WT
TCGA-KL-8345	KICH	Renal Non-Clear Cell Carcinoma	Chromophobe Renal Cell Carcinoma	9p21-WT
TCGA-KM-8439	KICH	Renal Non-Clear Cell Carcinoma	Chromophobe Renal Cell Carcinoma	9p21-WT
TCGA-KM-8440	KICH	Renal Non-Clear Cell Carcinoma	Chromophobe Renal Cell Carcinoma	9p21-WT
TCGA-KM-8441	KICH	Renal Non-Clear Cell Carcinoma	Chromophobe Renal Cell Carcinoma	9p21-WT
TCGA-KM-8442	KICH	Renal Non-Clear Cell Carcinoma	Chromophobe Renal Cell Carcinoma	9p21-WT
TCGA-KM-8476	KICH	Renal Non-Clear Cell Carcinoma	Chromophobe Renal Cell Carcinoma	9p21-WT
TCGA-KM-8477	KICH	Renal Non-Clear Cell Carcinoma	Chromophobe Renal Cell Carcinoma	9p21-WT
TCGA-KM-8639	KICH	Renal Non-Clear Cell Carcinoma	Chromophobe Renal Cell Carcinoma	9p21-WT
TCGA-KN-8418	KICH	Renal Non-Clear Cell Carcinoma	Chromophobe Renal Cell Carcinoma	9p21-WT
TCGA-KN-8419	KICH	Renal Non-Clear Cell Carcinoma	Chromophobe Renal Cell Carcinoma	9p21-WT
TCGA-KN-8421	KICH	Renal Non-Clear Cell Carcinoma	Chromophobe Renal Cell Carcinoma	9p21-WT
TCGA-KN-8422	KICH	Renal Non-Clear Cell Carcinoma	Chromophobe Renal Cell Carcinoma	9p21-WT
TCGA-KN-8423	KICH	Renal Non-Clear Cell Carcinoma	Chromophobe Renal Cell Carcinoma	9p21-WT
TCGA-KN-8424	KICH	Renal Non-Clear Cell Carcinoma	Chromophobe Renal Cell Carcinoma	9p21-WT
TCGA-KN-8425	KICH	Renal Non-Clear Cell Carcinoma	Chromophobe Renal Cell Carcinoma	9p21-WT
TCGA-KN-8426	KICH	Renal Non-Clear Cell Carcinoma	Chromophobe Renal Cell Carcinoma	9p21-WT
TCGA-KN-8429	KICH	Renal Non-Clear Cell Carcinoma	Chromophobe Renal Cell Carcinoma	9p21-WT
TCGA-KN-8431	KICH	Renal Non-Clear Cell Carcinoma	Chromophobe Renal Cell Carcinoma	9p21-WT
TCGA-KN-8432	KICH	Renal Non-Clear Cell Carcinoma	Chromophobe Renal Cell Carcinoma	9p21-WT
TCGA-KN-8433	KICH	Renal Non-Clear Cell Carcinoma	Chromophobe Renal Cell Carcinoma	9p21-WT
TCGA-KN-8434	KICH	Renal Non-Clear Cell Carcinoma	Chromophobe Renal Cell Carcinoma	9p21-WT
TCGA-KN-8435	KICH	Renal Non-Clear Cell Carcinoma	Chromophobe Renal Cell Carcinoma	9p21-WT
TCGA-KN-8437	KICH	Renal Non-Clear Cell Carcinoma	Chromophobe Renal Cell Carcinoma	9p21-WT
TCGA-KO-8403	KICH	Renal Non-Clear Cell Carcinoma	Chromophobe Renal Cell Carcinoma	9p21-WT
TCGA-KO-8406	KICH	Renal Non-Clear Cell Carcinoma	Chromophobe Renal Cell Carcinoma	9p21-WT
TCGA-KO-8407	KICH	Renal Non-Clear Cell Carcinoma	Chromophobe Renal Cell Carcinoma	9p21-WT
TCGA-KO-8408	KICH	Renal Non-Clear Cell Carcinoma	Chromophobe Renal Cell Carcinoma	9p21-WT
TCGA-KO-8410	KICH	Renal Non-Clear Cell Carcinoma	Chromophobe Renal Cell Carcinoma	9p21-WT
TCGA-KO-8411	KICH	Renal Non-Clear Cell Carcinoma	Chromophobe Renal Cell Carcinoma	9p21-WT
TCGA-KO-8413	KICH	Renal Non-Clear Cell Carcinoma	Chromophobe Renal Cell Carcinoma	9p21-WT
TCGA-KO-8416	KICH	Renal Non-Clear Cell Carcinoma	Chromophobe Renal Cell Carcinoma	9p21-WT
TCGA-KO-8417	KICH	Renal Non-Clear Cell Carcinoma	Chromophobe Renal Cell Carcinoma	9p21-WT
TCGA-3Z-A93Z	KIRC	Renal Clear Cell Carcinoma	Renal Clear Cell Carcinoma	9p21-WT
TCGA-6D-AA2E	KIRC	Renal Clear Cell Carcinoma	Renal Clear Cell Carcinoma	9p21-WT
TCGA-A3-3307	KIRC	Renal Clear Cell Carcinoma	Renal Clear Cell Carcinoma	9p21-WT
TCGA-A3-3308	KIRC	Renal Clear Cell Carcinoma	Renal Clear Cell Carcinoma	9p21-WT
TCGA-A3-3313	KIRC	Renal Clear Cell Carcinoma	Renal Clear Cell Carcinoma	9p21-WT
TCGA-A3-3320	KIRC	Renal Clear Cell Carcinoma	Renal Clear Cell Carcinoma	9p21-WT
TCGA-A3-3322	KIRC	Renal Clear Cell Carcinoma	Renal Clear Cell Carcinoma	9p21-WT
TCGA-A3-3323	KIRC	Renal Clear Cell Carcinoma	Renal Clear Cell Carcinoma	9p21-WT
TCGA-A3-3324	KIRC	Renal Clear Cell Carcinoma	Renal Clear Cell Carcinoma	9p21-WT
TCGA-A3-3326	KIRC	Renal Clear Cell Carcinoma	Renal Clear Cell Carcinoma	9p21-WT
TCGA-A3-3331	KIRC	Renal Clear Cell Carcinoma	Renal Clear Cell Carcinoma	9p21-WT
TCGA-A3-3335	KIRC	Renal Clear Cell Carcinoma	Renal Clear Cell Carcinoma	9p21-WT
TCGA-A3-3343	KIRC	Renal Clear Cell Carcinoma	Renal Clear Cell Carcinoma	9p21-WT
TCGA-A3-3349	KIRC	Renal Clear Cell Carcinoma	Renal Clear Cell Carcinoma	9p21-WT
TCGA-A3-3351	KIRC	Renal Clear Cell Carcinoma	Renal Clear Cell Carcinoma	9p21-WT
TCGA-A3-3357	KIRC	Renal Clear Cell Carcinoma	Renal Clear Cell Carcinoma	9p21-WT
TCGA-A3-3358	KIRC	Renal Clear Cell Carcinoma	Renal Clear Cell Carcinoma	9p21-WT
TCGA-A3-3359	KIRC	Renal Clear Cell Carcinoma	Renal Clear Cell Carcinoma	9p21-WT
TCGA-A3-3362	KIRC	Renal Clear Cell Carcinoma	Renal Clear Cell Carcinoma	9p21-WT
TCGA-A3-3363	KIRC	Renal Clear Cell Carcinoma	Renal Clear Cell Carcinoma	9p21-WT
TCGA-A3-3365	KIRC	Renal Clear Cell Carcinoma	Renal Clear Cell Carcinoma	9p21-WT
TCGA-A3-3367	KIRC	Renal Clear Cell Carcinoma	Renal Clear Cell Carcinoma	9p21-WT
TCGA-A3-3370	KIRC	Renal Clear Cell Carcinoma	Renal Clear Cell Carcinoma	9p21-WT
TCGA-A3-3373	KIRC	Renal Clear Cell Carcinoma	Renal Clear Cell Carcinoma	9p21-WT
TCGA-A3-3376	KIRC	Renal Clear Cell Carcinoma	Renal Clear Cell Carcinoma	9p21-WT
TCGA-A3-3378	KIRC	Renal Clear Cell Carcinoma	Renal Clear Cell Carcinoma	9p21-WT
TCGA-A3-3380	KIRC	Renal Clear Cell Carcinoma	Renal Clear Cell Carcinoma	9p21-WT
TCGA-A3-3383	KIRC	Renal Clear Cell Carcinoma	Renal Clear Cell Carcinoma	9p21-WT
TCGA-A3-3385	KIRC	Renal Clear Cell Carcinoma	Renal Clear Cell Carcinoma	9p21-WT
TCGA-A3-3387	KIRC	Renal Clear Cell Carcinoma	Renal Clear Cell Carcinoma	9p21-WT
TCGA-A3-A6NI	KIRC	Renal Clear Cell Carcinoma	Renal Clear Cell Carcinoma	9p21-WT
TCGA-A3-A6NJ	KIRC	Renal Clear Cell Carcinoma	Renal Clear Cell Carcinoma	9p21-WT
TCGA-A3-A6NL	KIRC	Renal Clear Cell Carcinoma	Renal Clear Cell Carcinoma	9p21-WT
TCGA-A3-A6NN	KIRC	Renal Clear Cell Carcinoma	Renal Clear Cell Carcinoma	9p21-WT
TCGA-A3-A8CQ	KIRC	Renal Clear Cell Carcinoma	Renal Clear Cell Carcinoma	9p21-WT
TCGA-A3-A8OV	KIRC	Renal Clear Cell Carcinoma	Renal Clear Cell Carcinoma	9p21-WT
TCGA-A3-A8OW	KIRC	Renal Clear Cell Carcinoma	Renal Clear Cell Carcinoma	9p21-WT
TCGA-A3-A8OX	KIRC	Renal Clear Cell Carcinoma	Renal Clear Cell Carcinoma	9p21-WT
TCGA-AK-3427	KIRC	Renal Clear Cell Carcinoma	Renal Clear Cell Carcinoma	9p21-WT
TCGA-AK-3428	KIRC	Renal Clear Cell Carcinoma	Renal Clear Cell Carcinoma	9p21-WT
TCGA-AK-3430	KIRC	Renal Clear Cell Carcinoma	Renal Clear Cell Carcinoma	9p21-WT
TCGA-AK-3431	KIRC	Renal Clear Cell Carcinoma	Renal Clear Cell Carcinoma	9p21-WT
TCGA-AK-3434	KIRC	Renal Clear Cell Carcinoma	Renal Clear Cell Carcinoma	9p21-WT
TCGA-AK-3443	KIRC	Renal Clear Cell Carcinoma	Renal Clear Cell Carcinoma	9p21-WT
TCGA-AK-3444	KIRC	Renal Clear Cell Carcinoma	Renal Clear Cell Carcinoma	9p21-WT
TCGA-AK-3447	KIRC	Renal Clear Cell Carcinoma	Renal Clear Cell Carcinoma	9p21-WT
TCGA-AK-3451	KIRC	Renal Clear Cell Carcinoma	Renal Clear Cell Carcinoma	9p21-WT
TCGA-AK-3453	KIRC	Renal Clear Cell Carcinoma	Renal Clear Cell Carcinoma	9p21-WT
TCGA-AK-3454	KIRC	Renal Clear Cell Carcinoma	Renal Clear Cell Carcinoma	9p21-WT
TCGA-AK-3455	KIRC	Renal Clear Cell Carcinoma	Renal Clear Cell Carcinoma	9p21-WT
TCGA-AK-3456	KIRC	Renal Clear Cell Carcinoma	Renal Clear Cell Carcinoma	9p21-WT
TCGA-AK-3458	KIRC	Renal Clear Cell Carcinoma	Renal Clear Cell Carcinoma	9p21-WT
TCGA-AK-3460	KIRC	Renal Clear Cell Carcinoma	Renal Clear Cell Carcinoma	9p21-WT
TCGA-AK-3461	KIRC	Renal Clear Cell Carcinoma	Renal Clear Cell Carcinoma	9p21-WT
TCGA-AK-3465	KIRC	Renal Clear Cell Carcinoma	Renal Clear Cell Carcinoma	9p21-WT
TCGA-AS-3778	KIRC	Renal Clear Cell Carcinoma	Renal Clear Cell Carcinoma	9p21-WT
TCGA-B0-4693	KIRC	Renal Clear Cell Carcinoma	Renal Clear Cell Carcinoma	9p21-WT
TCGA-B0-4697	KIRC	Renal Clear Cell Carcinoma	Renal Clear Cell Carcinoma	9p21-WT
TCGA-B0-4699	KIRC	Renal Clear Cell Carcinoma	Renal Clear Cell Carcinoma	9p21-WT
TCGA-B0-4700	KIRC	Renal Clear Cell Carcinoma	Renal Clear Cell Carcinoma	9p21-WT
TCGA-B0-4701	KIRC	Renal Clear Cell Carcinoma	Renal Clear Cell Carcinoma	9p21-WT
TCGA-B0-4703	KIRC	Renal Clear Cell Carcinoma	Renal Clear Cell Carcinoma	9p21-WT
TCGA-B0-4706	KIRC	Renal Clear Cell Carcinoma	Renal Clear Cell Carcinoma	9p21-WT
TCGA-B0-4713	KIRC	Renal Clear Cell Carcinoma	Renal Clear Cell Carcinoma	9p21-WT
TCGA-B0-4714	KIRC	Renal Clear Cell Carcinoma	Renal Clear Cell Carcinoma	9p21-WT
TCGA-B0-4718	KIRC	Renal Clear Cell Carcinoma	Renal Clear Cell Carcinoma	9p21-WT
TCGA-B0-4810	KIRC	Renal Clear Cell Carcinoma	Renal Clear Cell Carcinoma	9p21-WT
TCGA-B0-4813	KIRC	Renal Clear Cell Carcinoma	Renal Clear Cell Carcinoma	9p21-WT
TCGA-B0-4814	KIRC	Renal Clear Cell Carcinoma	Renal Clear Cell Carcinoma	9p21-WT
TCGA-B0-4816	KIRC	Renal Clear Cell Carcinoma	Renal Clear Cell Carcinoma	9p21-WT
TCGA-B0-4818	KIRC	Renal Clear Cell Carcinoma	Renal Clear Cell Carcinoma	9p21-WT
TCGA-B0-4823	KIRC	Renal Clear Cell Carcinoma	Renal Clear Cell Carcinoma	9p21-WT
TCGA-B0-4824	KIRC	Renal Clear Cell Carcinoma	Renal Clear Cell Carcinoma	9p21-WT
TCGA-B0-4827	KIRC	Renal Clear Cell Carcinoma	Renal Clear Cell Carcinoma	9p21-WT
TCGA-B0-4833	KIRC	Renal Clear Cell Carcinoma	Renal Clear Cell Carcinoma	9p21-WT
TCGA-B0-4834	KIRC	Renal Clear Cell Carcinoma	Renal Clear Cell Carcinoma	9p21-WT
TCGA-B0-4837	KIRC	Renal Clear Cell Carcinoma	Renal Clear Cell Carcinoma	9p21-WT
TCGA-B0-4838	KIRC	Renal Clear Cell Carcinoma	Renal Clear Cell Carcinoma	9p21-WT
TCGA-B0-4839	KIRC	Renal Clear Cell Carcinoma	Renal Clear Cell Carcinoma	9p21-WT
TCGA-B0-4841	KIRC	Renal Clear Cell Carcinoma	Renal Clear Cell Carcinoma	9p21-WT
TCGA-B0-4843	KIRC	Renal Clear Cell Carcinoma	Renal Clear Cell Carcinoma	9p21-WT
TCGA-B0-4844	KIRC	Renal Clear Cell Carcinoma	Renal Clear Cell Carcinoma	9p21-WT
TCGA-B0-4846	KIRC	Renal Clear Cell Carcinoma	Renal Clear Cell Carcinoma	9p21-WT
TCGA-B0-4847	KIRC	Renal Clear Cell Carcinoma	Renal Clear Cell Carcinoma	9p21-WT
TCGA-B0-4849	KIRC	Renal Clear Cell Carcinoma	Renal Clear Cell Carcinoma	9p21-WT
TCGA-B0-4852	KIRC	Renal Clear Cell Carcinoma	Renal Clear Cell Carcinoma	9p21-WT
TCGA-B0-4945	KIRC	Renal Clear Cell Carcinoma	Renal Clear Cell Carcinoma	9p21-WT
TCGA-B0-5075	KIRC	Renal Clear Cell Carcinoma	Renal Clear Cell Carcinoma	9p21-WT
TCGA-B0-5077	KIRC	Renal Clear Cell Carcinoma	Renal Clear Cell Carcinoma	9p21-WT
TCGA-B0-5080	KIRC	Renal Clear Cell Carcinoma	Renal Clear Cell Carcinoma	9p21-WT
TCGA-B0-5081	KIRC	Renal Clear Cell Carcinoma	Renal Clear Cell Carcinoma	9p21-WT
TCGA-B0-5084	KIRC	Renal Clear Cell Carcinoma	Renal Clear Cell Carcinoma	9p21-WT
TCGA-B0-5085	KIRC	Renal Clear Cell Carcinoma	Renal Clear Cell Carcinoma	9p21-WT
TCGA-B0-5088	KIRC	Renal Clear Cell Carcinoma	Renal Clear Cell Carcinoma	9p21-WT
TCGA-B0-5092	KIRC	Renal Clear Cell Carcinoma	Renal Clear Cell Carcinoma	9p21-WT
TCGA-B0-5099	KIRC	Renal Clear Cell Carcinoma	Renal Clear Cell Carcinoma	9p21-WT
TCGA-B0-5102	KIRC	Renal Clear Cell Carcinoma	Renal Clear Cell Carcinoma	9p21-WT
TCGA-B0-5104	KIRC	Renal Clear Cell Carcinoma	Renal Clear Cell Carcinoma	9p21-WT
TCGA-B0-5106	KIRC	Renal Clear Cell Carcinoma	Renal Clear Cell Carcinoma	9p21-WT
TCGA-B0-5108	KIRC	Renal Clear Cell Carcinoma	Renal Clear Cell Carcinoma	9p21-WT
TCGA-B0-5110	KIRC	Renal Clear Cell Carcinoma	Renal Clear Cell Carcinoma	9p21-WT
TCGA-B0-5115	KIRC	Renal Clear Cell Carcinoma	Renal Clear Cell Carcinoma	9p21-WT
TCGA-B0-5117	KIRC	Renal Clear Cell Carcinoma	Renal Clear Cell Carcinoma	9p21-WT
TCGA-B0-5119	KIRC	Renal Clear Cell Carcinoma	Renal Clear Cell Carcinoma	9p21-WT
TCGA-B0-5120	KIRC	Renal Clear Cell Carcinoma	Renal Clear Cell Carcinoma	9p21-WT
TCGA-B0-5399	KIRC	Renal Clear Cell Carcinoma	Renal Clear Cell Carcinoma	9p21-WT
TCGA-B0-5400	KIRC	Renal Clear Cell Carcinoma	Renal Clear Cell Carcinoma	9p21-WT
TCGA-B0-5690	KIRC	Renal Clear Cell Carcinoma	Renal Clear Cell Carcinoma	9p21-WT
TCGA-B0-5691	KIRC	Renal Clear Cell Carcinoma	Renal Clear Cell Carcinoma	9p21-WT
TCGA-B0-5692	KIRC	Renal Clear Cell Carcinoma	Renal Clear Cell Carcinoma	9p21-WT
TCGA-B0-5693	KIRC	Renal Clear Cell Carcinoma	Renal Clear Cell Carcinoma	9p21-WT
TCGA-B0-5695	KIRC	Renal Clear Cell Carcinoma	Renal Clear Cell Carcinoma	9p21-WT
TCGA-B0-5696	KIRC	Renal Clear Cell Carcinoma	Renal Clear Cell Carcinoma	9p21-WT
TCGA-B0-5697	KIRC	Renal Clear Cell Carcinoma	Renal Clear Cell Carcinoma	9p21-WT
TCGA-B0-5698	KIRC	Renal Clear Cell Carcinoma	Renal Clear Cell Carcinoma	9p21-WT
TCGA-B0-5699	KIRC	Renal Clear Cell Carcinoma	Renal Clear Cell Carcinoma	9p21-WT
TCGA-B0-5702	KIRC	Renal Clear Cell Carcinoma	Renal Clear Cell Carcinoma	9p21-WT
TCGA-B0-5703	KIRC	Renal Clear Cell Carcinoma	Renal Clear Cell Carcinoma	9p21-WT
TCGA-B0-5705	KIRC	Renal Clear Cell Carcinoma	Renal Clear Cell Carcinoma	9p21-WT
TCGA-B0-5706	KIRC	Renal Clear Cell Carcinoma	Renal Clear Cell Carcinoma	9p21-WT
TCGA-B0-5709	KIRC	Renal Clear Cell Carcinoma	Renal Clear Cell Carcinoma	9p21-WT
TCGA-B0-5710	KIRC	Renal Clear Cell Carcinoma	Renal Clear Cell Carcinoma	9p21-WT
TCGA-B0-5711	KIRC	Renal Clear Cell Carcinoma	Renal Clear Cell Carcinoma	9p21-WT
TCGA-B0-5712	KIRC	Renal Clear Cell Carcinoma	Renal Clear Cell Carcinoma	9p21-WT
TCGA-B0-5713	KIRC	Renal Clear Cell Carcinoma	Renal Clear Cell Carcinoma	9p21-WT
TCGA-B0-5812	KIRC	Renal Clear Cell Carcinoma	Renal Clear Cell Carcinoma	9p21-WT
TCGA-B2-3923	KIRC	Renal Clear Cell Carcinoma	Renal Clear Cell Carcinoma	9p21-WT
TCGA-B2-3924	KIRC	Renal Clear Cell Carcinoma	Renal Clear Cell Carcinoma	9p21-WT
TCGA-B2-4098	KIRC	Renal Clear Cell Carcinoma	Renal Clear Cell Carcinoma	9p21-WT
TCGA-B2-4099	KIRC	Renal Clear Cell Carcinoma	Renal Clear Cell Carcinoma	9p21-WT
TCGA-B2-4101	KIRC	Renal Clear Cell Carcinoma	Renal Clear Cell Carcinoma	9p21-WT
TCGA-B2-4102	KIRC	Renal Clear Cell Carcinoma	Renal Clear Cell Carcinoma	9p21-WT
TCGA-B2-5635	KIRC	Renal Clear Cell Carcinoma	Renal Clear Cell Carcinoma	9p21-WT
TCGA-B2-5639	KIRC	Renal Clear Cell Carcinoma	Renal Clear Cell Carcinoma	9p21-WT
TCGA-B2-A4SR	KIRC	Renal Clear Cell Carcinoma	Renal Clear Cell Carcinoma	9p21-WT
TCGA-B4-5377	KIRC	Renal Clear Cell Carcinoma	Renal Clear Cell Carcinoma	9p21-WT
TCGA-B4-5378	KIRC	Renal Clear Cell Carcinoma	Renal Clear Cell Carcinoma	9p21-WT
TCGA-B4-5834	KIRC	Renal Clear Cell Carcinoma	Renal Clear Cell Carcinoma	9p21-WT
TCGA-B4-5835	KIRC	Renal Clear Cell Carcinoma	Renal Clear Cell Carcinoma	9p21-WT
TCGA-B4-5836	KIRC	Renal Clear Cell Carcinoma	Renal Clear Cell Carcinoma	9p21-WT
TCGA-B4-5843	KIRC	Renal Clear Cell Carcinoma	Renal Clear Cell Carcinoma	9p21-WT
TCGA-B4-5844	KIRC	Renal Clear Cell Carcinoma	Renal Clear Cell Carcinoma	9p21-WT
TCGA-B8-4146	KIRC	Renal Clear Cell Carcinoma	Renal Clear Cell Carcinoma	9p21-WT
TCGA-B8-4148	KIRC	Renal Clear Cell Carcinoma	Renal Clear Cell Carcinoma	9p21-WT
TCGA-B8-4151	KIRC	Renal Clear Cell Carcinoma	Renal Clear Cell Carcinoma	9p21-WT
TCGA-B8-4154	KIRC	Renal Clear Cell Carcinoma	Renal Clear Cell Carcinoma	9p21-WT
TCGA-B8-4619	KIRC	Renal Clear Cell Carcinoma	Renal Clear Cell Carcinoma	9p21-WT
TCGA-B8-4621	KIRC	Renal Clear Cell Carcinoma	Renal Clear Cell Carcinoma	9p21-WT
TCGA-B8-5159	KIRC	Renal Clear Cell Carcinoma	Renal Clear Cell Carcinoma	9p21-WT
TCGA-B8-5162	KIRC	Renal Clear Cell Carcinoma	Renal Clear Cell Carcinoma	9p21-WT
TCGA-B8-5163	KIRC	Renal Clear Cell Carcinoma	Renal Clear Cell Carcinoma	9p21-WT
TCGA-B8-5164	KIRC	Renal Clear Cell Carcinoma	Renal Clear Cell Carcinoma	9p21-WT
TCGA-B8-5165	KIRC	Renal Clear Cell Carcinoma	Renal Clear Cell Carcinoma	9p21-WT
TCGA-B8-5545	KIRC	Renal Clear Cell Carcinoma	Renal Clear Cell Carcinoma	9p21-WT
TCGA-B8-5546	KIRC	Renal Clear Cell Carcinoma	Renal Clear Cell Carcinoma	9p21-WT
TCGA-B8-5552	KIRC	Renal Clear Cell Carcinoma	Renal Clear Cell Carcinoma	9p21-WT
TCGA-B8-5553	KIRC	Renal Clear Cell Carcinoma	Renal Clear Cell Carcinoma	9p21-WT
TCGA-B8-A54D	KIRC	Renal Clear Cell Carcinoma	Renal Clear Cell Carcinoma	9p21-WT
TCGA-B8-A54E	KIRC	Renal Clear Cell Carcinoma	Renal Clear Cell Carcinoma	9p21-WT
TCGA-B8-A54F	KIRC	Renal Clear Cell Carcinoma	Renal Clear Cell Carcinoma	9p21-WT
TCGA-B8-A54G	KIRC	Renal Clear Cell Carcinoma	Renal Clear Cell Carcinoma	9p21-WT
TCGA-B8-A54H	KIRC	Renal Clear Cell Carcinoma	Renal Clear Cell Carcinoma	9p21-WT
TCGA-B8-A54I	KIRC	Renal Clear Cell Carcinoma	Renal Clear Cell Carcinoma	9p21-WT
TCGA-B8-A54J	KIRC	Renal Clear Cell Carcinoma	Renal Clear Cell Carcinoma	9p21-WT
TCGA-B8-A7U6	KIRC	Renal Clear Cell Carcinoma	Renal Clear Cell Carcinoma	9p21-WT
TCGA-B8-A8YJ	KIRC	Renal Clear Cell Carcinoma	Renal Clear Cell Carcinoma	9p21-WT
TCGA-BP-4158	KIRC	Renal Clear Cell Carcinoma	Renal Clear Cell Carcinoma	9p21-WT
TCGA-BP-4159	KIRC	Renal Clear Cell Carcinoma	Renal Clear Cell Carcinoma	9p21-WT
TCGA-BP-4162	KIRC	Renal Clear Cell Carcinoma	Renal Clear Cell Carcinoma	9p21-WT
TCGA-BP-4163	KIRC	Renal Clear Cell Carcinoma	Renal Clear Cell Carcinoma	9p21-WT
TCGA-BP-4165	KIRC	Renal Clear Cell Carcinoma	Renal Clear Cell Carcinoma	9p21-WT
TCGA-BP-4166	KIRC	Renal Clear Cell Carcinoma	Renal Clear Cell Carcinoma	9p21-WT
TCGA-BP-4169	KIRC	Renal Clear Cell Carcinoma	Renal Clear Cell Carcinoma	9p21-WT
TCGA-BP-4170	KIRC	Renal Clear Cell Carcinoma	Renal Clear Cell Carcinoma	9p21-WT
TCGA-BP-4173	KIRC	Renal Clear Cell Carcinoma	Renal Clear Cell Carcinoma	9p21-WT
TCGA-BP-4174	KIRC	Renal Clear Cell Carcinoma	Renal Clear Cell Carcinoma	9p21-WT
TCGA-BP-4177	KIRC	Renal Clear Cell Carcinoma	Renal Clear Cell Carcinoma	9p21-WT
TCGA-BP-4325	KIRC	Renal Clear Cell Carcinoma	Renal Clear Cell Carcinoma	9p21-WT
TCGA-BP-4326	KIRC	Renal Clear Cell Carcinoma	Renal Clear Cell Carcinoma	9p21-WT
TCGA-BP-4327	KIRC	Renal Clear Cell Carcinoma	Renal Clear Cell Carcinoma	9p21-WT
TCGA-BP-4329	KIRC	Renal Clear Cell Carcinoma	Renal Clear Cell Carcinoma	9p21-WT
TCGA-BP-4330	KIRC	Renal Clear Cell Carcinoma	Renal Clear Cell Carcinoma	9p21-WT
TCGA-BP-4332	KIRC	Renal Clear Cell Carcinoma	Renal Clear Cell Carcinoma	9p21-WT
TCGA-BP-4334	KIRC	Renal Clear Cell Carcinoma	Renal Clear Cell Carcinoma	9p21-WT
TCGA-BP-4335	KIRC	Renal Clear Cell Carcinoma	Renal Clear Cell Carcinoma	9p21-WT
TCGA-BP-4337	KIRC	Renal Clear Cell Carcinoma	Renal Clear Cell Carcinoma	9p21-WT
TCGA-BP-4338	KIRC	Renal Clear Cell Carcinoma	Renal Clear Cell Carcinoma	9p21-WT
TCGA-BP-4340	KIRC	Renal Clear Cell Carcinoma	Renal Clear Cell Carcinoma	9p21-WT
TCGA-BP-4341	KIRC	Renal Clear Cell Carcinoma	Renal Clear Cell Carcinoma	9p21-WT
TCGA-BP-4346	KIRC	Renal Clear Cell Carcinoma	Renal Clear Cell Carcinoma	9p21-WT
TCGA-BP-4347	KIRC	Renal Clear Cell Carcinoma	Renal Clear Cell Carcinoma	9p21-WT
TCGA-BP-4349	KIRC	Renal Clear Cell Carcinoma	Renal Clear Cell Carcinoma	9p21-WT
TCGA-BP-4354	KIRC	Renal Clear Cell Carcinoma	Renal Clear Cell Carcinoma	9p21-WT
TCGA-BP-4355	KIRC	Renal Clear Cell Carcinoma	Renal Clear Cell Carcinoma	9p21-WT
TCGA-BP-4756	KIRC	Renal Clear Cell Carcinoma	Renal Clear Cell Carcinoma	9p21-WT
TCGA-BP-4758	KIRC	Renal Clear Cell Carcinoma	Renal Clear Cell Carcinoma	9p21-WT
TCGA-BP-4759	KIRC	Renal Clear Cell Carcinoma	Renal Clear Cell Carcinoma	9p21-WT
TCGA-BP-4760	KIRC	Renal Clear Cell Carcinoma	Renal Clear Cell Carcinoma	9p21-WT
TCGA-BP-4762	KIRC	Renal Clear Cell Carcinoma	Renal Clear Cell Carcinoma	9p21-WT
TCGA-BP-4765	KIRC	Renal Clear Cell Carcinoma	Renal Clear Cell Carcinoma	9p21-WT
TCGA-BP-4769	KIRC	Renal Clear Cell Carcinoma	Renal Clear Cell Carcinoma	9p21-WT
TCGA-BP-4771	KIRC	Renal Clear Cell Carcinoma	Renal Clear Cell Carcinoma	9p21-WT
TCGA-BP-4774	KIRC	Renal Clear Cell Carcinoma	Renal Clear Cell Carcinoma	9p21-WT
TCGA-BP-4775	KIRC	Renal Clear Cell Carcinoma	Renal Clear Cell Carcinoma	9p21-WT
TCGA-BP-4776	KIRC	Renal Clear Cell Carcinoma	Renal Clear Cell Carcinoma	9p21-WT
TCGA-BP-4777	KIRC	Renal Clear Cell Carcinoma	Renal Clear Cell Carcinoma	9p21-WT
TCGA-BP-4784	KIRC	Renal Clear Cell Carcinoma	Renal Clear Cell Carcinoma	9p21-WT
TCGA-BP-4789	KIRC	Renal Clear Cell Carcinoma	Renal Clear Cell Carcinoma	9p21-WT
TCGA-BP-4790	KIRC	Renal Clear Cell Carcinoma	Renal Clear Cell Carcinoma	9p21-WT
TCGA-BP-4795	KIRC	Renal Clear Cell Carcinoma	Renal Clear Cell Carcinoma	9p21-WT
TCGA-BP-4799	KIRC	Renal Clear Cell Carcinoma	Renal Clear Cell Carcinoma	9p21-WT
TCGA-BP-4801	KIRC	Renal Clear Cell Carcinoma	Renal Clear Cell Carcinoma	9p21-WT
TCGA-BP-4804	KIRC	Renal Clear Cell Carcinoma	Renal Clear Cell Carcinoma	9p21-WT
TCGA-BP-4807	KIRC	Renal Clear Cell Carcinoma	Renal Clear Cell Carcinoma	9p21-WT
TCGA-BP-4959	KIRC	Renal Clear Cell Carcinoma	Renal Clear Cell Carcinoma	9p21-WT
TCGA-BP-4961	KIRC	Renal Clear Cell Carcinoma	Renal Clear Cell Carcinoma	9p21-WT
TCGA-BP-4965	KIRC	Renal Clear Cell Carcinoma	Renal Clear Cell Carcinoma	9p21-WT
TCGA-BP-4967	KIRC	Renal Clear Cell Carcinoma	Renal Clear Cell Carcinoma	9p21-WT
TCGA-BP-4968	KIRC	Renal Clear Cell Carcinoma	Renal Clear Cell Carcinoma	9p21-WT
TCGA-BP-4970	KIRC	Renal Clear Cell Carcinoma	Renal Clear Cell Carcinoma	9p21-WT
TCGA-BP-4971	KIRC	Renal Clear Cell Carcinoma	Renal Clear Cell Carcinoma	9p21-WT
TCGA-BP-4972	KIRC	Renal Clear Cell Carcinoma	Renal Clear Cell Carcinoma	9p21-WT
TCGA-BP-4974	KIRC	Renal Clear Cell Carcinoma	Renal Clear Cell Carcinoma	9p21-WT
TCGA-BP-4975	KIRC	Renal Clear Cell Carcinoma	Renal Clear Cell Carcinoma	9p21-WT
TCGA-BP-4977	KIRC	Renal Clear Cell Carcinoma	Renal Clear Cell Carcinoma	9p21-WT
TCGA-BP-4981	KIRC	Renal Clear Cell Carcinoma	Renal Clear Cell Carcinoma	9p21-WT
TCGA-BP-4982	KIRC	Renal Clear Cell Carcinoma	Renal Clear Cell Carcinoma	9p21-WT
TCGA-BP-4983	KIRC	Renal Clear Cell Carcinoma	Renal Clear Cell Carcinoma	9p21-WT
TCGA-BP-4987	KIRC	Renal Clear Cell Carcinoma	Renal Clear Cell Carcinoma	9p21-WT
TCGA-BP-4989	KIRC	Renal Clear Cell Carcinoma	Renal Clear Cell Carcinoma	9p21-WT
TCGA-BP-4991	KIRC	Renal Clear Cell Carcinoma	Renal Clear Cell Carcinoma	9p21-WT
TCGA-BP-4993	KIRC	Renal Clear Cell Carcinoma	Renal Clear Cell Carcinoma	9p21-WT
TCGA-BP-4998	KIRC	Renal Clear Cell Carcinoma	Renal Clear Cell Carcinoma	9p21-WT
TCGA-BP-4999	KIRC	Renal Clear Cell Carcinoma	Renal Clear Cell Carcinoma	9p21-WT
TCGA-BP-5001	KIRC	Renal Clear Cell Carcinoma	Renal Clear Cell Carcinoma	9p21-WT
TCGA-BP-5004	KIRC	Renal Clear Cell Carcinoma	Renal Clear Cell Carcinoma	9p21-WT
TCGA-BP-5007	KIRC	Renal Clear Cell Carcinoma	Renal Clear Cell Carcinoma	9p21-WT
TCGA-BP-5008	KIRC	Renal Clear Cell Carcinoma	Renal Clear Cell Carcinoma	9p21-WT
TCGA-BP-5168	KIRC	Renal Clear Cell Carcinoma	Renal Clear Cell Carcinoma	9p21-WT
TCGA-BP-5170	KIRC	Renal Clear Cell Carcinoma	Renal Clear Cell Carcinoma	9p21-WT
TCGA-BP-5173	KIRC	Renal Clear Cell Carcinoma	Renal Clear Cell Carcinoma	9p21-WT
TCGA-BP-5174	KIRC	Renal Clear Cell Carcinoma	Renal Clear Cell Carcinoma	9p21-WT
TCGA-BP-5176	KIRC	Renal Clear Cell Carcinoma	Renal Clear Cell Carcinoma	9p21-WT
TCGA-BP-5177	KIRC	Renal Clear Cell Carcinoma	Renal Clear Cell Carcinoma	9p21-WT
TCGA-BP-5182	KIRC	Renal Clear Cell Carcinoma	Renal Clear Cell Carcinoma	9p21-WT
TCGA-BP-5184	KIRC	Renal Clear Cell Carcinoma	Renal Clear Cell Carcinoma	9p21-WT
TCGA-BP-5185	KIRC	Renal Clear Cell Carcinoma	Renal Clear Cell Carcinoma	9p21-WT
TCGA-BP-5186	KIRC	Renal Clear Cell Carcinoma	Renal Clear Cell Carcinoma	9p21-WT
TCGA-BP-5187	KIRC	Renal Clear Cell Carcinoma	Renal Clear Cell Carcinoma	9p21-WT
TCGA-BP-5190	KIRC	Renal Clear Cell Carcinoma	Renal Clear Cell Carcinoma	9p21-WT
TCGA-BP-5192	KIRC	Renal Clear Cell Carcinoma	Renal Clear Cell Carcinoma	9p21-WT
TCGA-BP-5194	KIRC	Renal Clear Cell Carcinoma	Renal Clear Cell Carcinoma	9p21-WT
TCGA-BP-5195	KIRC	Renal Clear Cell Carcinoma	Renal Clear Cell Carcinoma	9p21-WT
TCGA-BP-5200	KIRC	Renal Clear Cell Carcinoma	Renal Clear Cell Carcinoma	9p21-WT
TCGA-BP-5202	KIRC	Renal Clear Cell Carcinoma	Renal Clear Cell Carcinoma	9p21-WT
TCGA-CJ-4634	KIRC	Renal Clear Cell Carcinoma	Renal Clear Cell Carcinoma	9p21-WT
TCGA-CJ-4636	KIRC	Renal Clear Cell Carcinoma	Renal Clear Cell Carcinoma	9p21-WT
TCGA-CJ-4637	KIRC	Renal Clear Cell Carcinoma	Renal Clear Cell Carcinoma	9p21-WT
TCGA-CJ-4639	KIRC	Renal Clear Cell Carcinoma	Renal Clear Cell Carcinoma	9p21-WT
TCGA-CJ-4640	KIRC	Renal Clear Cell Carcinoma	Renal Clear Cell Carcinoma	9p21-WT
TCGA-CJ-4641	KIRC	Renal Clear Cell Carcinoma	Renal Clear Cell Carcinoma	9p21-WT
TCGA-CJ-4643	KIRC	Renal Clear Cell Carcinoma	Renal Clear Cell Carcinoma	9p21-WT
TCGA-CJ-4644	KIRC	Renal Clear Cell Carcinoma	Renal Clear Cell Carcinoma	9p21-WT
TCGA-CJ-4869	KIRC	Renal Clear Cell Carcinoma	Renal Clear Cell Carcinoma	9p21-WT
TCGA-CJ-4872	KIRC	Renal Clear Cell Carcinoma	Renal Clear Cell Carcinoma	9p21-WT
TCGA-CJ-4873	KIRC	Renal Clear Cell Carcinoma	Renal Clear Cell Carcinoma	9p21-WT
TCGA-CJ-4874	KIRC	Renal Clear Cell Carcinoma	Renal Clear Cell Carcinoma	9p21-WT
TCGA-CJ-4875	KIRC	Renal Clear Cell Carcinoma	Renal Clear Cell Carcinoma	9p21-WT
TCGA-CJ-4876	KIRC	Renal Clear Cell Carcinoma	Renal Clear Cell Carcinoma	9p21-WT
TCGA-CJ-4878	KIRC	Renal Clear Cell Carcinoma	Renal Clear Cell Carcinoma	9p21-WT
TCGA-CJ-4882	KIRC	Renal Clear Cell Carcinoma	Renal Clear Cell Carcinoma	9p21-WT
TCGA-CJ-4885	KIRC	Renal Clear Cell Carcinoma	Renal Clear Cell Carcinoma	9p21-WT
TCGA-CJ-4886	KIRC	Renal Clear Cell Carcinoma	Renal Clear Cell Carcinoma	9p21-WT
TCGA-CJ-4887	KIRC	Renal Clear Cell Carcinoma	Renal Clear Cell Carcinoma	9p21-WT
TCGA-CJ-4889	KIRC	Renal Clear Cell Carcinoma	Renal Clear Cell Carcinoma	9p21-WT
TCGA-CJ-4892	KIRC	Renal Clear Cell Carcinoma	Renal Clear Cell Carcinoma	9p21-WT
TCGA-CJ-4893	KIRC	Renal Clear Cell Carcinoma	Renal Clear Cell Carcinoma	9p21-WT
TCGA-CJ-4894	KIRC	Renal Clear Cell Carcinoma	Renal Clear Cell Carcinoma	9p21-WT
TCGA-CJ-4899	KIRC	Renal Clear Cell Carcinoma	Renal Clear Cell Carcinoma	9p21-WT
TCGA-CJ-4902	KIRC	Renal Clear Cell Carcinoma	Renal Clear Cell Carcinoma	9p21-WT
TCGA-CJ-4903	KIRC	Renal Clear Cell Carcinoma	Renal Clear Cell Carcinoma	9p21-WT
TCGA-CJ-4904	KIRC	Renal Clear Cell Carcinoma	Renal Clear Cell Carcinoma	9p21-WT
TCGA-CJ-4905	KIRC	Renal Clear Cell Carcinoma	Renal Clear Cell Carcinoma	9p21-WT
TCGA-CJ-4916	KIRC	Renal Clear Cell Carcinoma	Renal Clear Cell Carcinoma	9p21-WT
TCGA-CJ-4918	KIRC	Renal Clear Cell Carcinoma	Renal Clear Cell Carcinoma	9p21-WT
TCGA-CJ-5672	KIRC	Renal Clear Cell Carcinoma	Renal Clear Cell Carcinoma	9p21-WT
TCGA-CJ-5675	KIRC	Renal Clear Cell Carcinoma	Renal Clear Cell Carcinoma	9p21-WT
TCGA-CJ-5678	KIRC	Renal Clear Cell Carcinoma	Renal Clear Cell Carcinoma	9p21-WT
TCGA-CJ-5681	KIRC	Renal Clear Cell Carcinoma	Renal Clear Cell Carcinoma	9p21-WT
TCGA-CJ-5683	KIRC	Renal Clear Cell Carcinoma	Renal Clear Cell Carcinoma	9p21-WT
TCGA-CJ-5684	KIRC	Renal Clear Cell Carcinoma	Renal Clear Cell Carcinoma	9p21-WT
TCGA-CJ-5686	KIRC	Renal Clear Cell Carcinoma	Renal Clear Cell Carcinoma	9p21-WT
TCGA-CJ-6032	KIRC	Renal Clear Cell Carcinoma	Renal Clear Cell Carcinoma	9p21-WT
TCGA-CW-5581	KIRC	Renal Clear Cell Carcinoma	Renal Clear Cell Carcinoma	9p21-WT
TCGA-CW-5583	KIRC	Renal Clear Cell Carcinoma	Renal Clear Cell Carcinoma	9p21-WT
TCGA-CW-5585	KIRC	Renal Clear Cell Carcinoma	Renal Clear Cell Carcinoma	9p21-WT
TCGA-CW-5587	KIRC	Renal Clear Cell Carcinoma	Renal Clear Cell Carcinoma	9p21-WT
TCGA-CW-5589	KIRC	Renal Clear Cell Carcinoma	Renal Clear Cell Carcinoma	9p21-WT
TCGA-CW-5591	KIRC	Renal Clear Cell Carcinoma	Renal Clear Cell Carcinoma	9p21-WT
TCGA-CW-6087	KIRC	Renal Clear Cell Carcinoma	Renal Clear Cell Carcinoma	9p21-WT
TCGA-CW-6088	KIRC	Renal Clear Cell Carcinoma	Renal Clear Cell Carcinoma	9p21-WT
TCGA-CW-6093	KIRC	Renal Clear Cell Carcinoma	Renal Clear Cell Carcinoma	9p21-WT
TCGA-CZ-4853	KIRC	Renal Clear Cell Carcinoma	Renal Clear Cell Carcinoma	9p21-WT
TCGA-CZ-4856	KIRC	Renal Clear Cell Carcinoma	Renal Clear Cell Carcinoma	9p21-WT
TCGA-CZ-4859	KIRC	Renal Clear Cell Carcinoma	Renal Clear Cell Carcinoma	9p21-WT
TCGA-CZ-4861	KIRC	Renal Clear Cell Carcinoma	Renal Clear Cell Carcinoma	9p21-WT
TCGA-CZ-4862	KIRC	Renal Clear Cell Carcinoma	Renal Clear Cell Carcinoma	9p21-WT
TCGA-CZ-4863	KIRC	Renal Clear Cell Carcinoma	Renal Clear Cell Carcinoma	9p21-WT
TCGA-CZ-4864	KIRC	Renal Clear Cell Carcinoma	Renal Clear Cell Carcinoma	9p21-WT
TCGA-CZ-5451	KIRC	Renal Clear Cell Carcinoma	Renal Clear Cell Carcinoma	9p21-WT
TCGA-CZ-5452	KIRC	Renal Clear Cell Carcinoma	Renal Clear Cell Carcinoma	9p21-WT
TCGA-CZ-5453	KIRC	Renal Clear Cell Carcinoma	Renal Clear Cell Carcinoma	9p21-WT
TCGA-CZ-5454	KIRC	Renal Clear Cell Carcinoma	Renal Clear Cell Carcinoma	9p21-WT
TCGA-CZ-5455	KIRC	Renal Clear Cell Carcinoma	Renal Clear Cell Carcinoma	9p21-WT
TCGA-CZ-5458	KIRC	Renal Clear Cell Carcinoma	Renal Clear Cell Carcinoma	9p21-WT
TCGA-CZ-5459	KIRC	Renal Clear Cell Carcinoma	Renal Clear Cell Carcinoma	9p21-WT
TCGA-CZ-5460	KIRC	Renal Clear Cell Carcinoma	Renal Clear Cell Carcinoma	9p21-WT
TCGA-CZ-5463	KIRC	Renal Clear Cell Carcinoma	Renal Clear Cell Carcinoma	9p21-WT
TCGA-CZ-5464	KIRC	Renal Clear Cell Carcinoma	Renal Clear Cell Carcinoma	9p21-WT
TCGA-CZ-5467	KIRC	Renal Clear Cell Carcinoma	Renal Clear Cell Carcinoma	9p21-WT
TCGA-CZ-5470	KIRC	Renal Clear Cell Carcinoma	Renal Clear Cell Carcinoma	9p21-WT
TCGA-CZ-5982	KIRC	Renal Clear Cell Carcinoma	Renal Clear Cell Carcinoma	9p21-WT
TCGA-CZ-5986	KIRC	Renal Clear Cell Carcinoma	Renal Clear Cell Carcinoma	9p21-WT
TCGA-CZ-5988	KIRC	Renal Clear Cell Carcinoma	Renal Clear Cell Carcinoma	9p21-WT
TCGA-CZ-5989	KIRC	Renal Clear Cell Carcinoma	Renal Clear Cell Carcinoma	9p21-WT
TCGA-DV-5565	KIRC	Renal Clear Cell Carcinoma	Renal Clear Cell Carcinoma	9p21-WT
TCGA-DV-5566	KIRC	Renal Clear Cell Carcinoma	Renal Clear Cell Carcinoma	9p21-WT
TCGA-DV-5567	KIRC	Renal Clear Cell Carcinoma	Renal Clear Cell Carcinoma	9p21-WT
TCGA-DV-5569	KIRC	Renal Clear Cell Carcinoma	Renal Clear Cell Carcinoma	9p21-WT
TCGA-DV-5574	KIRC	Renal Clear Cell Carcinoma	Renal Clear Cell Carcinoma	9p21-WT
TCGA-DV-5575	KIRC	Renal Clear Cell Carcinoma	Renal Clear Cell Carcinoma	9p21-WT
TCGA-DV-A4VX	KIRC	Renal Clear Cell Carcinoma	Renal Clear Cell Carcinoma	9p21-WT
TCGA-DV-A4VZ	KIRC	Renal Clear Cell Carcinoma	Renal Clear Cell Carcinoma	9p21-WT
TCGA-EU-5904	KIRC	Renal Clear Cell Carcinoma	Renal Clear Cell Carcinoma	9p21-WT
TCGA-EU-5905	KIRC	Renal Clear Cell Carcinoma	Renal Clear Cell Carcinoma	9p21-WT
TCGA-EU-5906	KIRC	Renal Clear Cell Carcinoma	Renal Clear Cell Carcinoma	9p21-WT
TCGA-EU-5907	KIRC	Renal Clear Cell Carcinoma	Renal Clear Cell Carcinoma	9p21-WT
TCGA-G6-A8L6	KIRC	Renal Clear Cell Carcinoma	Renal Clear Cell Carcinoma	9p21-WT
TCGA-G6-A8L8	KIRC	Renal Clear Cell Carcinoma	Renal Clear Cell Carcinoma	9p21-WT
TCGA-GK-A6C7	KIRC	Renal Clear Cell Carcinoma	Renal Clear Cell Carcinoma	9p21-WT
TCGA-MM-A564	KIRC	Renal Clear Cell Carcinoma	Renal Clear Cell Carcinoma	9p21-WT
TCGA-MW-A4EC	KIRC	Renal Clear Cell Carcinoma	Renal Clear Cell Carcinoma	9p21-WT
TCGA-T7-A92I	KIRC	Renal Clear Cell Carcinoma	Renal Clear Cell Carcinoma	9p21-WT
TCGA-2K-A9WE	KIRP	Renal Non-Clear Cell Carcinoma	Papillary Renal Cell Carcinoma	9p21-WT
TCGA-2Z-A9J1	KIRP	Renal Non-Clear Cell Carcinoma	Papillary Renal Cell Carcinoma	9p21-WT
TCGA-2Z-A9J2	KIRP	Renal Non-Clear Cell Carcinoma	Papillary Renal Cell Carcinoma	9p21-WT
TCGA-2Z-A9J3	KIRP	Renal Non-Clear Cell Carcinoma	Papillary Renal Cell Carcinoma	9p21-WT
TCGA-2Z-A9J5	KIRP	Renal Non-Clear Cell Carcinoma	Papillary Renal Cell Carcinoma	9p21-WT
TCGA-2Z-A9J6	KIRP	Renal Non-Clear Cell Carcinoma	Papillary Renal Cell Carcinoma	9p21-WT
TCGA-2Z-A9J7	KIRP	Renal Non-Clear Cell Carcinoma	Papillary Renal Cell Carcinoma	9p21-WT
TCGA-2Z-A9J8	KIRP	Renal Non-Clear Cell Carcinoma	Papillary Renal Cell Carcinoma	9p21-WT
TCGA-2Z-A9J9	KIRP	Renal Non-Clear Cell Carcinoma	Papillary Renal Cell Carcinoma	9p21-WT
TCGA-2Z-A9JD	KIRP	Renal Non-Clear Cell Carcinoma	Papillary Renal Cell Carcinoma	9p21-WT
TCGA-2Z-A9JE	KIRP	Renal Non-Clear Cell Carcinoma	Papillary Renal Cell Carcinoma	9p21-WT
TCGA-2Z-A9JK	KIRP	Renal Non-Clear Cell Carcinoma	Papillary Renal Cell Carcinoma	9p21-WT
TCGA-2Z-A9JL	KIRP	Renal Non-Clear Cell Carcinoma	Papillary Renal Cell Carcinoma	9p21-WT
TCGA-2Z-A9JM	KIRP	Renal Non-Clear Cell Carcinoma	Papillary Renal Cell Carcinoma	9p21-WT
TCGA-2Z-A9JN	KIRP	Renal Non-Clear Cell Carcinoma	Papillary Renal Cell Carcinoma	9p21-WT
TCGA-2Z-A9JO	KIRP	Renal Non-Clear Cell Carcinoma	Papillary Renal Cell Carcinoma	9p21-WT
TCGA-2Z-A9JP	KIRP	Renal Non-Clear Cell Carcinoma	Papillary Renal Cell Carcinoma	9p21-WT
TCGA-2Z-A9JQ	KIRP	Renal Non-Clear Cell Carcinoma	Papillary Renal Cell Carcinoma	9p21-WT
TCGA-2Z-A9JR	KIRP	Renal Non-Clear Cell Carcinoma	Papillary Renal Cell Carcinoma	9p21-WT
TCGA-2Z-A9JS	KIRP	Renal Non-Clear Cell Carcinoma	Papillary Renal Cell Carcinoma	9p21-WT
TCGA-2Z-A9JT	KIRP	Renal Non-Clear Cell Carcinoma	Papillary Renal Cell Carcinoma	9p21-WT
TCGA-4A-A93W	KIRP	Renal Non-Clear Cell Carcinoma	Papillary Renal Cell Carcinoma	9p21-WT
TCGA-4A-A93Y	KIRP	Renal Non-Clear Cell Carcinoma	Papillary Renal Cell Carcinoma	9p21-WT
TCGA-5P-A9JU	KIRP	Renal Non-Clear Cell Carcinoma	Papillary Renal Cell Carcinoma	9p21-WT
TCGA-5P-A9JV	KIRP	Renal Non-Clear Cell Carcinoma	Papillary Renal Cell Carcinoma	9p21-WT
TCGA-5P-A9JW	KIRP	Renal Non-Clear Cell Carcinoma	Papillary Renal Cell Carcinoma	9p21-WT
TCGA-5P-A9JY	KIRP	Renal Non-Clear Cell Carcinoma	Papillary Renal Cell Carcinoma	9p21-WT
TCGA-5P-A9JZ	KIRP	Renal Non-Clear Cell Carcinoma	Papillary Renal Cell Carcinoma	9p21-WT
TCGA-5P-A9K0	KIRP	Renal Non-Clear Cell Carcinoma	Papillary Renal Cell Carcinoma	9p21-WT
TCGA-5P-A9K2	KIRP	Renal Non-Clear Cell Carcinoma	Papillary Renal Cell Carcinoma	9p21-WT
TCGA-5P-A9K3	KIRP	Renal Non-Clear Cell Carcinoma	Papillary Renal Cell Carcinoma	9p21-WT
TCGA-5P-A9K4	KIRP	Renal Non-Clear Cell Carcinoma	Papillary Renal Cell Carcinoma	9p21-WT
TCGA-5P-A9K6	KIRP	Renal Non-Clear Cell Carcinoma	Papillary Renal Cell Carcinoma	9p21-WT
TCGA-5P-A9K8	KIRP	Renal Non-Clear Cell Carcinoma	Papillary Renal Cell Carcinoma	9p21-WT
TCGA-5P-A9KA	KIRP	Renal Non-Clear Cell Carcinoma	Papillary Renal Cell Carcinoma	9p21-WT
TCGA-5P-A9KC	KIRP	Renal Non-Clear Cell Carcinoma	Papillary Renal Cell Carcinoma	9p21-WT
TCGA-5P-A9KE	KIRP	Renal Non-Clear Cell Carcinoma	Papillary Renal Cell Carcinoma	9p21-WT
TCGA-5P-A9KH	KIRP	Renal Non-Clear Cell Carcinoma	Papillary Renal Cell Carcinoma	9p21-WT
TCGA-A4-7288	KIRP	Renal Non-Clear Cell Carcinoma	Papillary Renal Cell Carcinoma	9p21-WT
TCGA-A4-7583	KIRP	Renal Non-Clear Cell Carcinoma	Papillary Renal Cell Carcinoma	9p21-WT
TCGA-A4-7584	KIRP	Renal Non-Clear Cell Carcinoma	Papillary Renal Cell Carcinoma	9p21-WT
TCGA-A4-7585	KIRP	Renal Non-Clear Cell Carcinoma	Papillary Renal Cell Carcinoma	9p21-WT
TCGA-A4-7732	KIRP	Renal Non-Clear Cell Carcinoma	Papillary Renal Cell Carcinoma	9p21-WT
TCGA-A4-7734	KIRP	Renal Non-Clear Cell Carcinoma	Papillary Renal Cell Carcinoma	9p21-WT
TCGA-A4-7828	KIRP	Renal Non-Clear Cell Carcinoma	Papillary Renal Cell Carcinoma	9p21-WT
TCGA-A4-7915	KIRP	Renal Non-Clear Cell Carcinoma	Papillary Renal Cell Carcinoma	9p21-WT
TCGA-A4-7996	KIRP	Renal Non-Clear Cell Carcinoma	Papillary Renal Cell Carcinoma	9p21-WT
TCGA-A4-7997	KIRP	Renal Non-Clear Cell Carcinoma	Papillary Renal Cell Carcinoma	9p21-WT
TCGA-A4-8098	KIRP	Renal Non-Clear Cell Carcinoma	Papillary Renal Cell Carcinoma	9p21-WT
TCGA-A4-8310	KIRP	Renal Non-Clear Cell Carcinoma	Papillary Renal Cell Carcinoma	9p21-WT
TCGA-A4-8311	KIRP	Renal Non-Clear Cell Carcinoma	Papillary Renal Cell Carcinoma	9p21-WT
TCGA-A4-8312	KIRP	Renal Non-Clear Cell Carcinoma	Papillary Renal Cell Carcinoma	9p21-WT
TCGA-A4-8515	KIRP	Renal Non-Clear Cell Carcinoma	Papillary Renal Cell Carcinoma	9p21-WT
TCGA-A4-8516	KIRP	Renal Non-Clear Cell Carcinoma	Papillary Renal Cell Carcinoma	9p21-WT
TCGA-A4-8517	KIRP	Renal Non-Clear Cell Carcinoma	Papillary Renal Cell Carcinoma	9p21-WT
TCGA-A4-8518	KIRP	Renal Non-Clear Cell Carcinoma	Papillary Renal Cell Carcinoma	9p21-WT
TCGA-A4-8630	KIRP	Renal Non-Clear Cell Carcinoma	Papillary Renal Cell Carcinoma	9p21-WT
TCGA-A4-A48D	KIRP	Renal Non-Clear Cell Carcinoma	Papillary Renal Cell Carcinoma	9p21-WT
TCGA-A4-A4ZT	KIRP	Renal Non-Clear Cell Carcinoma	Papillary Renal Cell Carcinoma	9p21-WT
TCGA-A4-A5DU	KIRP	Renal Non-Clear Cell Carcinoma	Papillary Renal Cell Carcinoma	9p21-WT
TCGA-A4-A5XZ	KIRP	Renal Non-Clear Cell Carcinoma	Papillary Renal Cell Carcinoma	9p21-WT
TCGA-A4-A5Y0	KIRP	Renal Non-Clear Cell Carcinoma	Papillary Renal Cell Carcinoma	9p21-WT
TCGA-A4-A6HP	KIRP	Renal Non-Clear Cell Carcinoma	Papillary Renal Cell Carcinoma	9p21-WT
TCGA-A4-A772	KIRP	Renal Non-Clear Cell Carcinoma	Papillary Renal Cell Carcinoma	9p21-WT
TCGA-AL-3467	KIRP	Renal Non-Clear Cell Carcinoma	Papillary Renal Cell Carcinoma	9p21-WT
TCGA-AL-3471	KIRP	Renal Non-Clear Cell Carcinoma	Papillary Renal Cell Carcinoma	9p21-WT
TCGA-AL-3472	KIRP	Renal Non-Clear Cell Carcinoma	Papillary Renal Cell Carcinoma	9p21-WT
TCGA-AL-3473	KIRP	Renal Non-Clear Cell Carcinoma	Papillary Renal Cell Carcinoma	9p21-WT
TCGA-AL-7173	KIRP	Renal Non-Clear Cell Carcinoma	Papillary Renal Cell Carcinoma	9p21-WT
TCGA-AT-A5NU	KIRP	Renal Non-Clear Cell Carcinoma	Papillary Renal Cell Carcinoma	9p21-WT
TCGA-B1-5398	KIRP	Renal Non-Clear Cell Carcinoma	Papillary Renal Cell Carcinoma	9p21-WT
TCGA-B1-7332	KIRP	Renal Non-Clear Cell Carcinoma	Papillary Renal Cell Carcinoma	9p21-WT
TCGA-B1-A47M	KIRP	Renal Non-Clear Cell Carcinoma	Papillary Renal Cell Carcinoma	9p21-WT
TCGA-B1-A47N	KIRP	Renal Non-Clear Cell Carcinoma	Papillary Renal Cell Carcinoma	9p21-WT
TCGA-B1-A654	KIRP	Renal Non-Clear Cell Carcinoma	Papillary Renal Cell Carcinoma	9p21-WT
TCGA-B1-A655	KIRP	Renal Non-Clear Cell Carcinoma	Papillary Renal Cell Carcinoma	9p21-WT
TCGA-B1-A656	KIRP	Renal Non-Clear Cell Carcinoma	Papillary Renal Cell Carcinoma	9p21-WT
TCGA-B1-A657	KIRP	Renal Non-Clear Cell Carcinoma	Papillary Renal Cell Carcinoma	9p21-WT
TCGA-B3-3925	KIRP	Renal Non-Clear Cell Carcinoma	Papillary Renal Cell Carcinoma	9p21-WT
TCGA-B3-4103	KIRP	Renal Non-Clear Cell Carcinoma	Papillary Renal Cell Carcinoma	9p21-WT
TCGA-B3-8121	KIRP	Renal Non-Clear Cell Carcinoma	Papillary Renal Cell Carcinoma	9p21-WT
TCGA-B3-A6W5	KIRP	Renal Non-Clear Cell Carcinoma	Papillary Renal Cell Carcinoma	9p21-WT
TCGA-B9-4113	KIRP	Renal Non-Clear Cell Carcinoma	Papillary Renal Cell Carcinoma	9p21-WT
TCGA-B9-4114	KIRP	Renal Non-Clear Cell Carcinoma	Papillary Renal Cell Carcinoma	9p21-WT
TCGA-B9-4115	KIRP	Renal Non-Clear Cell Carcinoma	Papillary Renal Cell Carcinoma	9p21-WT
TCGA-B9-4117	KIRP	Renal Non-Clear Cell Carcinoma	Papillary Renal Cell Carcinoma	9p21-WT
TCGA-B9-4617	KIRP	Renal Non-Clear Cell Carcinoma	Papillary Renal Cell Carcinoma	9p21-WT
TCGA-B9-5155	KIRP	Renal Non-Clear Cell Carcinoma	Papillary Renal Cell Carcinoma	9p21-WT
TCGA-B9-5156	KIRP	Renal Non-Clear Cell Carcinoma	Papillary Renal Cell Carcinoma	9p21-WT
TCGA-B9-7268	KIRP	Renal Non-Clear Cell Carcinoma	Papillary Renal Cell Carcinoma	9p21-WT
TCGA-B9-A44B	KIRP	Renal Non-Clear Cell Carcinoma	Papillary Renal Cell Carcinoma	9p21-WT
TCGA-B9-A5W7	KIRP	Renal Non-Clear Cell Carcinoma	Papillary Renal Cell Carcinoma	9p21-WT
TCGA-B9-A5W8	KIRP	Renal Non-Clear Cell Carcinoma	Papillary Renal Cell Carcinoma	9p21-WT
TCGA-B9-A5W9	KIRP	Renal Non-Clear Cell Carcinoma	Papillary Renal Cell Carcinoma	9p21-WT
TCGA-B9-A8YH	KIRP	Renal Non-Clear Cell Carcinoma	Papillary Renal Cell Carcinoma	9p21-WT
TCGA-B9-A8YI	KIRP	Renal Non-Clear Cell Carcinoma	Papillary Renal Cell Carcinoma	9p21-WT
TCGA-BQ-5875	KIRP	Renal Non-Clear Cell Carcinoma	Papillary Renal Cell Carcinoma	9p21-WT
TCGA-BQ-5876	KIRP	Renal Non-Clear Cell Carcinoma	Papillary Renal Cell Carcinoma	9p21-WT
TCGA-BQ-5878	KIRP	Renal Non-Clear Cell Carcinoma	Papillary Renal Cell Carcinoma	9p21-WT
TCGA-BQ-5880	KIRP	Renal Non-Clear Cell Carcinoma	Papillary Renal Cell Carcinoma	9p21-WT
TCGA-BQ-5881	KIRP	Renal Non-Clear Cell Carcinoma	Papillary Renal Cell Carcinoma	9p21-WT
TCGA-BQ-5882	KIRP	Renal Non-Clear Cell Carcinoma	Papillary Renal Cell Carcinoma	9p21-WT
TCGA-BQ-5883	KIRP	Renal Non-Clear Cell Carcinoma	Papillary Renal Cell Carcinoma	9p21-WT
TCGA-BQ-5884	KIRP	Renal Non-Clear Cell Carcinoma	Papillary Renal Cell Carcinoma	9p21-WT
TCGA-BQ-5885	KIRP	Renal Non-Clear Cell Carcinoma	Papillary Renal Cell Carcinoma	9p21-WT
TCGA-BQ-5886	KIRP	Renal Non-Clear Cell Carcinoma	Papillary Renal Cell Carcinoma	9p21-WT
TCGA-BQ-5887	KIRP	Renal Non-Clear Cell Carcinoma	Papillary Renal Cell Carcinoma	9p21-WT
TCGA-BQ-5890	KIRP	Renal Non-Clear Cell Carcinoma	Papillary Renal Cell Carcinoma	9p21-WT
TCGA-BQ-5891	KIRP	Renal Non-Clear Cell Carcinoma	Papillary Renal Cell Carcinoma	9p21-WT
TCGA-BQ-5892	KIRP	Renal Non-Clear Cell Carcinoma	Papillary Renal Cell Carcinoma	9p21-WT
TCGA-BQ-5893	KIRP	Renal Non-Clear Cell Carcinoma	Papillary Renal Cell Carcinoma	9p21-WT
TCGA-BQ-5894	KIRP	Renal Non-Clear Cell Carcinoma	Papillary Renal Cell Carcinoma	9p21-WT
TCGA-BQ-7044	KIRP	Renal Non-Clear Cell Carcinoma	Papillary Renal Cell Carcinoma	9p21-WT
TCGA-BQ-7045	KIRP	Renal Non-Clear Cell Carcinoma	Papillary Renal Cell Carcinoma	9p21-WT
TCGA-BQ-7046	KIRP	Renal Non-Clear Cell Carcinoma	Papillary Renal Cell Carcinoma	9p21-WT
TCGA-BQ-7050	KIRP	Renal Non-Clear Cell Carcinoma	Papillary Renal Cell Carcinoma	9p21-WT
TCGA-BQ-7051	KIRP	Renal Non-Clear Cell Carcinoma	Papillary Renal Cell Carcinoma	9p21-WT
TCGA-BQ-7053	KIRP	Renal Non-Clear Cell Carcinoma	Papillary Renal Cell Carcinoma	9p21-WT
TCGA-BQ-7055	KIRP	Renal Non-Clear Cell Carcinoma	Papillary Renal Cell Carcinoma	9p21-WT
TCGA-BQ-7059	KIRP	Renal Non-Clear Cell Carcinoma	Papillary Renal Cell Carcinoma	9p21-WT
TCGA-BQ-7060	KIRP	Renal Non-Clear Cell Carcinoma	Papillary Renal Cell Carcinoma	9p21-WT
TCGA-BQ-7061	KIRP	Renal Non-Clear Cell Carcinoma	Papillary Renal Cell Carcinoma	9p21-WT
TCGA-BQ-7062	KIRP	Renal Non-Clear Cell Carcinoma	Papillary Renal Cell Carcinoma	9p21-WT
TCGA-DW-5560	KIRP	Renal Non-Clear Cell Carcinoma	Papillary Renal Cell Carcinoma	9p21-WT
TCGA-DW-5561	KIRP	Renal Non-Clear Cell Carcinoma	Papillary Renal Cell Carcinoma	9p21-WT
TCGA-DW-7834	KIRP	Renal Non-Clear Cell Carcinoma	Papillary Renal Cell Carcinoma	9p21-WT
TCGA-DW-7836	KIRP	Renal Non-Clear Cell Carcinoma	Papillary Renal Cell Carcinoma	9p21-WT
TCGA-DW-7837	KIRP	Renal Non-Clear Cell Carcinoma	Papillary Renal Cell Carcinoma	9p21-WT
TCGA-DW-7838	KIRP	Renal Non-Clear Cell Carcinoma	Papillary Renal Cell Carcinoma	9p21-WT
TCGA-DW-7839	KIRP	Renal Non-Clear Cell Carcinoma	Papillary Renal Cell Carcinoma	9p21-WT
TCGA-DW-7840	KIRP	Renal Non-Clear Cell Carcinoma	Papillary Renal Cell Carcinoma	9p21-WT
[truncated: 8,437 more rows]

## Sheet: SuppData2
Supplementary Data 2. The TCGA disease codes and other abbreviations.
TCGA disease codes:
ACC	Adrenocortical carcinoma
BLCA	Bladder Urothelial Carcinoma
BLCA	Urothelial bladder cancer
BRCA	Breast cancer
CESC	Cervical cancer
CHOL	Cholangiocarcinoma
CHOL	Cholangiocarcinoma
COAD	Colon adenocarcinoma
DLBC	Diffuse large B-cell lymphoma
ESCA	Esophageal cancer
GBM	Glioblastoma multiforme
HNSC	Head and neck squamous cell carcinoma
KICH	Chromophobe renal cell carcinoma
KIRC	Clear cell kidney carcinoma
KIRP	Papillary kidney carcinoma
LAML	Leukemia
LGG	Lower Grade Glioma
LIHC	Liver hepatocellular carcinoma
LUAD	Lung adenocarcinoma
LUSC	Lung squamous cell carcinoma
MESO	Pleural Mesothelioma
OV	Ovarian serous cystadenocarcinoma
PAAD	Pancreatic ductal adenocarcinoma
PCPG	Pheochromocytoma & Paraganglioma
PRAD	Prostate adenocarcinoma
READ	Rectal adenocarcinoma
SARC	Sarcoma
SKCM	Cutaneous melanoma
STAD	Stomach adenocarcinoma
TGCT	Testicular germ cell cancer
THCA	Papillary thyroid carcinoma
THYM	Thymoma
UCEC	Uterine corpus endometrial carcinoma
UCS	Uterine carcinosarcoma
UVM	Uveal melanoma
Other abbreviations:
WT	Wild type
HD	Homozygous deletion
LOH	Loss of heterozygosity
GS	Genomically Stable
CIN	Chromosomal Instability
MSI	Microsatellite Instability
HPV	Human Papillomavirus
EBV	Epstein-Barr Virus
DDLPS	Dedifferentiated liposarcoma
LMS	Leiomyosarcoma
MFS/UPS	Myxofibrosarcoma/Undifferentiated Pleomorphic Sarcoma
ESCC	Esophageal Squamous Cell Carcinoma
mUC	Metastatic urothelial cancer
POLE	POLE-mutant
IDHwt	IDH wild-type
IDHmut	IDH-mutant
Codel	Chromosomes 1p/19q codeletion
TMB	Tumor mutation burden
ICB	Immune Checkpoint Blockade
RECIST	Response Evaluation Criteria in Solid Tumors
CR	Complete response
PR	Partial Respons
SD	Satble disease
PD	Progressive disease
DCB	Durable clinical benefit
NDB	No durable benefit

## Sheet: SuppData3
Supplementary Data 3. The TCGA cohorts with frequent 9p21 loss (>10%).
TCGA Study	TCGA_Cohort_Subtype	Total	9p21-Loss	Fraction of 9p21_loss	n, image data available
BLCA	BLCA_All	389	129	0.33162	285
ESCA	ESCA_All	173	64	0.369942	0
ESCA	ESCA_ESCC	89	52	0.58427
GBM	GBM_All	145	77	0.531034	0
GBM	GBM_Classic	42	28	0.666667
GBM	GBM_Mesenchymal	53	28	0.528302
HNSC	HNSC_HPV-	393	131	0.333333	0
LGG	LGG_IDHwt	91	40	0.434783	0
LUAD	LUAD_All	491	87	0.177189	451
LUAD	LUAD_EGFR-mut	58	18	0.310345
LUAD	LUAD_KRAS_hotspot	145	20	0.137931
LUAD	LUAD_STK11_truncating	50	5	0.1
LUSC	LUSC_All	449	123	0.273942	356
LUSC	LUSC_PIK3CA_PTEN	208	58	0.278846
MESO	MESO_All	85	38	0.447059	0
PAAD	PAAD_All	162	47	0.290123	155
SARC	SARC_All	249	36	0.144578	0
SARC	SARC_LMS	82	8	0.097561
SARC	SARC_MFS/UPS	80	20	0.25
SKCM	SKCM_All	343	112	0.326531	282
SKCM	SKCM_BRAF_Hotspot	109	46	0.422018
SKCM	SKCM_RAS_Hotspot	78	21	0.269231
STAD	STAD_All	385	50	0.12987	314
STAD	STAD_CIN	208	39	0.1875

## Sheet: SuppData4
Supplementary Data 4. The spatial immune cell patterns and 9p21 loss.
Sample_ID	9p21-status	Global_Pattern
TCGA-2F-A9KO	9p21-Loss	Brisk Band-like
TCGA-2F-A9KT	9p21-Loss	Brisk Band-like
TCGA-2J-AABO	9p21-Loss	Brisk Band-like
TCGA-33-6738	9p21-Loss	Brisk Band-like
TCGA-33-AASI	9p21-Loss	Brisk Band-like
TCGA-34-2600	9p21-Loss	Brisk Band-like
TCGA-38-4625	9p21-Loss	Brisk Band-like
TCGA-38-6178	9p21-Loss	Brisk Band-like
TCGA-39-5024	9p21-Loss	Brisk Band-like
TCGA-39-5037	9p21-Loss	Brisk Band-like
TCGA-49-4490	9p21-Loss	Brisk Band-like
TCGA-49-4494	9p21-Loss	Brisk Band-like
TCGA-49-6745	9p21-Loss	Brisk Band-like
TCGA-49-6767	9p21-Loss	Brisk Band-like
TCGA-4Z-AA7O	9p21-Loss	Brisk Band-like
TCGA-4Z-AA89	9p21-Loss	Brisk Band-like
TCGA-50-5068	9p21-Loss	Brisk Band-like
TCGA-52-7812	9p21-Loss	Brisk Band-like
TCGA-55-6985	9p21-Loss	Brisk Band-like
TCGA-55-8091	9p21-Loss	Brisk Band-like
TCGA-56-7580	9p21-Loss	Brisk Band-like
TCGA-56-8308	9p21-Loss	Brisk Band-like
TCGA-56-A4BW	9p21-Loss	Brisk Band-like
TCGA-60-2704	9p21-Loss	Brisk Band-like
TCGA-60-2707	9p21-Loss	Brisk Band-like
TCGA-60-2722	9p21-Loss	Brisk Band-like
TCGA-62-A46O	9p21-Loss	Brisk Band-like
TCGA-63-5128	9p21-Loss	Brisk Band-like
TCGA-63-A5MB	9p21-Loss	Brisk Band-like
TCGA-63-A5MJ	9p21-Loss	Brisk Band-like
TCGA-63-A5MM	9p21-Loss	Brisk Band-like
TCGA-63-A5MV	9p21-Loss	Brisk Band-like
TCGA-66-2788	9p21-Loss	Brisk Band-like
TCGA-67-3772	9p21-Loss	Brisk Band-like
TCGA-68-8251	9p21-Loss	Brisk Band-like
TCGA-6A-AB49	9p21-Loss	Brisk Band-like
TCGA-73-4670	9p21-Loss	Brisk Band-like
TCGA-75-7027	9p21-Loss	Brisk Band-like
TCGA-77-7141	9p21-Loss	Brisk Band-like
TCGA-77-7142	9p21-Loss	Brisk Band-like
TCGA-77-A5G6	9p21-Loss	Brisk Band-like
TCGA-77-A5G7	9p21-Loss	Brisk Band-like
TCGA-78-7145	9p21-Loss	Brisk Band-like
TCGA-78-7150	9p21-Loss	Brisk Band-like
TCGA-78-7166	9p21-Loss	Brisk Band-like
TCGA-78-7220	9p21-Loss	Brisk Band-like
TCGA-78-7542	9p21-Loss	Brisk Band-like
TCGA-85-A4QQ	9p21-Loss	Brisk Band-like
TCGA-86-6851	9p21-Loss	Brisk Band-like
TCGA-98-8020	9p21-Loss	Brisk Band-like
TCGA-AC-A5EH	9p21-Loss	Brisk Band-like
TCGA-AO-A0J6	9p21-Loss	Brisk Band-like
TCGA-BH-A0BF	9p21-Loss	Brisk Band-like
TCGA-BH-A0BG	9p21-Loss	Brisk Band-like
TCGA-BH-A0DL	9p21-Loss	Brisk Band-like
TCGA-BL-A13I	9p21-Loss	Brisk Band-like
TCGA-BR-8683	9p21-Loss	Brisk Band-like
TCGA-BT-A20J	9p21-Loss	Brisk Band-like
TCGA-BT-A20P	9p21-Loss	Brisk Band-like
TCGA-BT-A20Q	9p21-Loss	Brisk Band-like
TCGA-BT-A20T	9p21-Loss	Brisk Band-like
TCGA-C8-A9FZ	9p21-Loss	Brisk Band-like
TCGA-CD-5798	9p21-Loss	Brisk Band-like
TCGA-CF-A9FH	9p21-Loss	Brisk Band-like
TCGA-D3-A1Q8	9p21-Loss	Brisk Band-like
TCGA-D3-A3C3	9p21-Loss	Brisk Band-like
TCGA-D3-A3C7	9p21-Loss	Brisk Band-like
TCGA-D3-A51N	9p21-Loss	Brisk Band-like
TCGA-D3-A51R	9p21-Loss	Brisk Band-like
TCGA-D3-A5GR	9p21-Loss	Brisk Band-like
TCGA-D3-A8GD	9p21-Loss	Brisk Band-like
TCGA-D3-A8GS	9p21-Loss	Brisk Band-like
TCGA-D7-6519	9p21-Loss	Brisk Band-like
TCGA-D7-6520	9p21-Loss	Brisk Band-like
TCGA-D7-A6EV	9p21-Loss	Brisk Band-like
TCGA-D9-A1JX	9p21-Loss	Brisk Band-like
TCGA-E2-A1LB	9p21-Loss	Brisk Band-like
TCGA-E5-A2PC	9p21-Loss	Brisk Band-like
TCGA-EB-A5SG	9p21-Loss	Brisk Band-like
TCGA-EE-A20F	9p21-Loss	Brisk Band-like
TCGA-EE-A29H	9p21-Loss	Brisk Band-like
TCGA-EE-A29Q	9p21-Loss	Brisk Band-like
TCGA-EE-A2A5	9p21-Loss	Brisk Band-like
TCGA-EE-A2M5	9p21-Loss	Brisk Band-like
TCGA-EE-A2MF	9p21-Loss	Brisk Band-like
TCGA-EE-A2MI	9p21-Loss	Brisk Band-like
TCGA-EE-A2MK	9p21-Loss	Brisk Band-like
TCGA-EE-A3AH	9p21-Loss	Brisk Band-like
TCGA-ER-A193	9p21-Loss	Brisk Band-like
TCGA-ER-A2NH	9p21-Loss	Brisk Band-like
TCGA-FD-A3B5	9p21-Loss	Brisk Band-like
TCGA-FD-A3N6	9p21-Loss	Brisk Band-like
TCGA-FD-A3NA	9p21-Loss	Brisk Band-like
TCGA-FD-A43U	9p21-Loss	Brisk Band-like
TCGA-FD-A5BR	9p21-Loss	Brisk Band-like
TCGA-FD-A6TA	9p21-Loss	Brisk Band-like
TCGA-FD-A6TK	9p21-Loss	Brisk Band-like
TCGA-FP-8211	9p21-Loss	Brisk Band-like
TCGA-FR-A7U9	9p21-Loss	Brisk Band-like
TCGA-FS-A1ZM	9p21-Loss	Brisk Band-like
TCGA-GC-A6I3	9p21-Loss	Brisk Band-like
TCGA-GD-A3OQ	9p21-Loss	Brisk Band-like
TCGA-GN-A9SD	9p21-Loss	Brisk Band-like
TCGA-GV-A3QK	9p21-Loss	Brisk Band-like
TCGA-GV-A6ZA	9p21-Loss	Brisk Band-like
TCGA-HZ-8636	9p21-Loss	Brisk Band-like
TCGA-IB-7890	9p21-Loss	Brisk Band-like
TCGA-J2-8192	9p21-Loss	Brisk Band-like
TCGA-K4-A4AC	9p21-Loss	Brisk Band-like
TCGA-KB-A93J	9p21-Loss	Brisk Band-like
TCGA-LH-A9QB	9p21-Loss	Brisk Band-like
TCGA-MP-A4SW	9p21-Loss	Brisk Band-like
TCGA-NK-A5CX	9p21-Loss	Brisk Band-like
TCGA-S5-A6DX	9p21-Loss	Brisk Band-like
TCGA-UY-A8OC	9p21-Loss	Brisk Band-like
TCGA-VQ-A8E7	9p21-Loss	Brisk Band-like
TCGA-VQ-A922	9p21-Loss	Brisk Band-like
TCGA-WE-A8JZ	9p21-Loss	Brisk Band-like
TCGA-WE-A8K6	9p21-Loss	Brisk Band-like
TCGA-WE-A8ZO	9p21-Loss	Brisk Band-like
TCGA-XF-A8HF	9p21-Loss	Brisk Band-like
TCGA-XF-AAMQ	9p21-Loss	Brisk Band-like
TCGA-XF-AAN5	9p21-Loss	Brisk Band-like
TCGA-YD-A9TA	9p21-Loss	Brisk Band-like
TCGA-2J-AAB8	9p21-WT	Brisk Band-like
TCGA-37-4132	9p21-WT	Brisk Band-like
TCGA-3C-AALJ	9p21-WT	Brisk Band-like
TCGA-3N-A9WD	9p21-WT	Brisk Band-like
TCGA-43-A56U	9p21-WT	Brisk Band-like
TCGA-44-3919	9p21-WT	Brisk Band-like
TCGA-44-4112	9p21-WT	Brisk Band-like
TCGA-44-A47A	9p21-WT	Brisk Band-like
TCGA-49-6761	9p21-WT	Brisk Band-like
TCGA-49-AARE	9p21-WT	Brisk Band-like
TCGA-49-AARN	9p21-WT	Brisk Band-like
TCGA-52-7811	9p21-WT	Brisk Band-like
TCGA-55-7910	9p21-WT	Brisk Band-like
TCGA-55-8508	9p21-WT	Brisk Band-like
TCGA-55-8511	9p21-WT	Brisk Band-like
TCGA-55-8621	9p21-WT	Brisk Band-like
TCGA-5T-A9QA	9p21-WT	Brisk Band-like
TCGA-60-2709	9p21-WT	Brisk Band-like
TCGA-60-2716	9p21-WT	Brisk Band-like
TCGA-66-2744	9p21-WT	Brisk Band-like
TCGA-68-7756	9p21-WT	Brisk Band-like
TCGA-73-4658	9p21-WT	Brisk Band-like
TCGA-73-4676	9p21-WT	Brisk Band-like
TCGA-73-4677	9p21-WT	Brisk Band-like
TCGA-77-7139	9p21-WT	Brisk Band-like
TCGA-77-A5GB	9p21-WT	Brisk Band-like
TCGA-78-8662	9p21-WT	Brisk Band-like
TCGA-86-8673	9p21-WT	Brisk Band-like
TCGA-86-A4JF	9p21-WT	Brisk Band-like
TCGA-86-A4P7	9p21-WT	Brisk Band-like
TCGA-95-7043	9p21-WT	Brisk Band-like
TCGA-95-7944	9p21-WT	Brisk Band-like
TCGA-98-7454	9p21-WT	Brisk Band-like
TCGA-98-A53C	9p21-WT	Brisk Band-like
TCGA-A1-A0SI	9p21-WT	Brisk Band-like
TCGA-A2-A04X	9p21-WT	Brisk Band-like
TCGA-A2-A04Y	9p21-WT	Brisk Band-like
TCGA-A2-A0CW	9p21-WT	Brisk Band-like
TCGA-A2-A0CX	9p21-WT	Brisk Band-like
TCGA-A2-A0D1	9p21-WT	Brisk Band-like
TCGA-A2-A3XT	9p21-WT	Brisk Band-like
TCGA-A2-A3XZ	9p21-WT	Brisk Band-like
TCGA-A2-A4RX	9p21-WT	Brisk Band-like
TCGA-A5-A0G9	9p21-WT	Brisk Band-like
TCGA-A5-A0GB	9p21-WT	Brisk Band-like
TCGA-A5-A0GH	9p21-WT	Brisk Band-like
TCGA-A5-A0GX	9p21-WT	Brisk Band-like
TCGA-A5-A1OF	9p21-WT	Brisk Band-like
TCGA-A5-A1OH	9p21-WT	Brisk Band-like
TCGA-A5-A1OK	9p21-WT	Brisk Band-like
TCGA-A5-A2K7	9p21-WT	Brisk Band-like
TCGA-A5-A7WK	9p21-WT	Brisk Band-like
TCGA-A5-AB3J	9p21-WT	Brisk Band-like
TCGA-A6-2676	9p21-WT	Brisk Band-like
TCGA-A6-2680	9p21-WT	Brisk Band-like
TCGA-A6-2681	9p21-WT	Brisk Band-like
TCGA-A6-2684	9p21-WT	Brisk Band-like
TCGA-A6-5661	9p21-WT	Brisk Band-like
TCGA-A6-5665	9p21-WT	Brisk Band-like
TCGA-A6-6138	9p21-WT	Brisk Band-like
TCGA-A6-6650	9p21-WT	Brisk Band-like
TCGA-A6-6654	9p21-WT	Brisk Band-like
TCGA-A8-A07I	9p21-WT	Brisk Band-like
TCGA-A8-A08L	9p21-WT	Brisk Band-like
TCGA-AA-3518	9p21-WT	Brisk Band-like
TCGA-AA-3524	9p21-WT	Brisk Band-like
TCGA-AA-3812	9p21-WT	Brisk Band-like
TCGA-AA-3971	9p21-WT	Brisk Band-like
TCGA-AD-5900	9p21-WT	Brisk Band-like
TCGA-AD-6548	9p21-WT	Brisk Band-like
TCGA-AD-6890	9p21-WT	Brisk Band-like
TCGA-AD-6963	9p21-WT	Brisk Band-like
TCGA-AF-3911	9p21-WT	Brisk Band-like
TCGA-AF-A56K	9p21-WT	Brisk Band-like
TCGA-AG-4022	9p21-WT	Brisk Band-like
TCGA-AG-A01Y	9p21-WT	Brisk Band-like
TCGA-AJ-A3BH	9p21-WT	Brisk Band-like
TCGA-AJ-A3EL	9p21-WT	Brisk Band-like
TCGA-AJ-A3NG	9p21-WT	Brisk Band-like
TCGA-AJ-A3QS	9p21-WT	Brisk Band-like
TCGA-AN-A0FF	9p21-WT	Brisk Band-like
TCGA-AO-A0JG	9p21-WT	Brisk Band-like
TCGA-AO-A0JI	9p21-WT	Brisk Band-like
TCGA-AO-A0JM	9p21-WT	Brisk Band-like
TCGA-AP-A056	9p21-WT	Brisk Band-like
TCGA-AP-A05A	9p21-WT	Brisk Band-like
TCGA-AP-A0LD	9p21-WT	Brisk Band-like
TCGA-AP-A0LN	9p21-WT	Brisk Band-like
TCGA-AP-A0LP	9p21-WT	Brisk Band-like
TCGA-AP-A0LQ	9p21-WT	Brisk Band-like
TCGA-AP-A1DO	9p21-WT	Brisk Band-like
TCGA-AP-A1DR	9p21-WT	Brisk Band-like
TCGA-AP-A1DV	9p21-WT	Brisk Band-like
TCGA-AQ-A04J	9p21-WT	Brisk Band-like
TCGA-AR-A0TT	9p21-WT	Brisk Band-like
TCGA-AR-A1AR	9p21-WT	Brisk Band-like
TCGA-AR-A5QQ	9p21-WT	Brisk Band-like
TCGA-AU-6004	9p21-WT	Brisk Band-like
TCGA-AX-A05S	9p21-WT	Brisk Band-like
TCGA-AX-A05T	9p21-WT	Brisk Band-like
TCGA-AX-A05Y	9p21-WT	Brisk Band-like
TCGA-AX-A060	9p21-WT	Brisk Band-like
TCGA-AX-A064	9p21-WT	Brisk Band-like
TCGA-AX-A0IU	9p21-WT	Brisk Band-like
TCGA-AX-A0IZ	9p21-WT	Brisk Band-like
TCGA-AX-A0J0	9p21-WT	Brisk Band-like
TCGA-AX-A0J1	9p21-WT	Brisk Band-like
TCGA-AX-A1C9	9p21-WT	Brisk Band-like
TCGA-AX-A1CJ	9p21-WT	Brisk Band-like
TCGA-AX-A2IO	9p21-WT	Brisk Band-like
TCGA-AZ-4308	9p21-WT	Brisk Band-like
TCGA-AZ-4315	9p21-WT	Brisk Band-like
TCGA-AZ-4616	9p21-WT	Brisk Band-like
TCGA-AZ-4681	9p21-WT	Brisk Band-like
TCGA-AZ-5407	9p21-WT	Brisk Band-like
TCGA-AZ-6598	9p21-WT	Brisk Band-like
TCGA-AZ-6599	9p21-WT	Brisk Band-like
TCGA-AZ-6606	9p21-WT	Brisk Band-like
TCGA-B5-A0JT	9p21-WT	Brisk Band-like
TCGA-B5-A0JX	9p21-WT	Brisk Band-like
TCGA-B5-A0K1	9p21-WT	Brisk Band-like
TCGA-B5-A0K3	9p21-WT	Brisk Band-like
TCGA-B5-A0K6	9p21-WT	Brisk Band-like
TCGA-B5-A0K9	9p21-WT	Brisk Band-like
TCGA-B5-A11O	9p21-WT	Brisk Band-like
TCGA-B5-A11R	9p21-WT	Brisk Band-like
TCGA-B5-A11Y	9p21-WT	Brisk Band-like
TCGA-B5-A1MR	9p21-WT	Brisk Band-like
TCGA-B5-A1MU	9p21-WT	Brisk Band-like
TCGA-B5-A1MW	9p21-WT	Brisk Band-like
TCGA-B5-A1MZ	9p21-WT	Brisk Band-like
TCGA-B5-A1N2	9p21-WT	Brisk Band-like
TCGA-B5-A3FA	9p21-WT	Brisk Band-like
TCGA-B5-A3FH	9p21-WT	Brisk Band-like
TCGA-B5-A5OC	9p21-WT	Brisk Band-like
TCGA-B5-A5OD	9p21-WT	Brisk Band-like
TCGA-B6-A0I1	9p21-WT	Brisk Band-like
TCGA-B6-A0RH	9p21-WT	Brisk Band-like
TCGA-B6-A0RT	9p21-WT	Brisk Band-like
TCGA-B6-A0WT	9p21-WT	Brisk Band-like
TCGA-B6-A0X0	9p21-WT	Brisk Band-like
TCGA-BG-A0LW	9p21-WT	Brisk Band-like
TCGA-BG-A0M4	9p21-WT	Brisk Band-like
TCGA-BG-A0MA	9p21-WT	Brisk Band-like
TCGA-BG-A0MO	9p21-WT	Brisk Band-like
TCGA-BG-A0MQ	9p21-WT	Brisk Band-like
TCGA-BG-A0VW	9p21-WT	Brisk Band-like
TCGA-BG-A0W1	9p21-WT	Brisk Band-like
TCGA-BG-A0YU	9p21-WT	Brisk Band-like
TCGA-BG-A186	9p21-WT	Brisk Band-like
TCGA-BG-A187	9p21-WT	Brisk Band-like
TCGA-BG-A18B	9p21-WT	Brisk Band-like
TCGA-BH-A0BC	9p21-WT	Brisk Band-like
TCGA-BH-A0BQ	9p21-WT	Brisk Band-like
TCGA-BH-A0C0	9p21-WT	Brisk Band-like
TCGA-BH-A0DD	9p21-WT	Brisk Band-like
TCGA-BH-A0DZ	9p21-WT	Brisk Band-like
TCGA-BH-A0W5	9p21-WT	Brisk Band-like
TCGA-BH-A0WA	9p21-WT	Brisk Band-like
TCGA-BH-A1FB	9p21-WT	Brisk Band-like
TCGA-BH-A203	9p21-WT	Brisk Band-like
TCGA-BH-A204	9p21-WT	Brisk Band-like
TCGA-BH-A2L8	9p21-WT	Brisk Band-like
TCGA-BH-A5J0	9p21-WT	Brisk Band-like
TCGA-BR-8371	9p21-WT	Brisk Band-like
TCGA-BR-8382	9p21-WT	Brisk Band-like
TCGA-BR-8591	9p21-WT	Brisk Band-like
TCGA-BR-A452	9p21-WT	Brisk Band-like
TCGA-BR-A4J5	9p21-WT	Brisk Band-like
TCGA-BR-A4J9	9p21-WT	Brisk Band-like
TCGA-BR-A4QM	9p21-WT	Brisk Band-like
TCGA-BS-A0TC	9p21-WT	Brisk Band-like
TCGA-BS-A0TG	9p21-WT	Brisk Band-like
TCGA-BS-A0TI	9p21-WT	Brisk Band-like
TCGA-BS-A0TJ	9p21-WT	Brisk Band-like
TCGA-BS-A0U7	9p21-WT	Brisk Band-like
TCGA-BS-A0U8	9p21-WT	Brisk Band-like
TCGA-BS-A0UJ	9p21-WT	Brisk Band-like
TCGA-BS-A0VI	9p21-WT	Brisk Band-like
TCGA-BT-A20R	9p21-WT	Brisk Band-like
TCGA-BT-A2LA	9p21-WT	Brisk Band-like
TCGA-BT-A2LD	9p21-WT	Brisk Band-like
TCGA-BT-A3PH	9p21-WT	Brisk Band-like
TCGA-C5-A0TN	9p21-WT	Brisk Band-like
TCGA-C5-A1BK	9p21-WT	Brisk Band-like
TCGA-C5-A1BM	9p21-WT	Brisk Band-like
TCGA-C5-A2LS	9p21-WT	Brisk Band-like
TCGA-C5-A7UC	9p21-WT	Brisk Band-like
TCGA-C5-A7UI	9p21-WT	Brisk Band-like
TCGA-C8-A26X	9p21-WT	Brisk Band-like
TCGA-CA-5255	9p21-WT	Brisk Band-like
TCGA-CA-5256	9p21-WT	Brisk Band-like
TCGA-CA-6718	9p21-WT	Brisk Band-like
TCGA-CD-5804	9p21-WT	Brisk Band-like
TCGA-CD-A4MG	9p21-WT	Brisk Band-like
TCGA-CD-A4MJ	9p21-WT	Brisk Band-like
TCGA-CG-4306	9p21-WT	Brisk Band-like
TCGA-CG-4442	9p21-WT	Brisk Band-like
TCGA-CG-4465	9p21-WT	Brisk Band-like
TCGA-CG-4469	9p21-WT	Brisk Band-like
TCGA-CG-4475	9p21-WT	Brisk Band-like
TCGA-CK-4948	9p21-WT	Brisk Band-like
TCGA-CK-4950	9p21-WT	Brisk Band-like
TCGA-CK-4951	9p21-WT	Brisk Band-like
TCGA-CK-4952	9p21-WT	Brisk Band-like
TCGA-CK-5912	9p21-WT	Brisk Band-like
TCGA-CK-5913	9p21-WT	Brisk Band-like
TCGA-CK-6746	9p21-WT	Brisk Band-like
TCGA-CK-6751	9p21-WT	Brisk Band-like
TCGA-CL-5917	9p21-WT	Brisk Band-like
TCGA-CM-4744	9p21-WT	Brisk Band-like
TCGA-CM-4746	9p21-WT	Brisk Band-like
TCGA-CM-4747	9p21-WT	Brisk Band-like
TCGA-CM-4748	9p21-WT	Brisk Band-like
TCGA-CM-4751	9p21-WT	Brisk Band-like
TCGA-CM-5341	9p21-WT	Brisk Band-like
TCGA-CM-5860	9p21-WT	Brisk Band-like
TCGA-CM-6161	9p21-WT	Brisk Band-like
TCGA-CM-6162	9p21-WT	Brisk Band-like
TCGA-CM-6166	9p21-WT	Brisk Band-like
TCGA-CM-6168	9p21-WT	Brisk Band-like
TCGA-CM-6674	9p21-WT	Brisk Band-like
TCGA-CM-6677	9p21-WT	Brisk Band-like
TCGA-CM-6680	9p21-WT	Brisk Band-like
TCGA-D1-A0ZP	9p21-WT	Brisk Band-like
TCGA-D1-A0ZS	9p21-WT	Brisk Band-like
TCGA-D1-A102	9p21-WT	Brisk Band-like
TCGA-D1-A16G	9p21-WT	Brisk Band-like
TCGA-D1-A16I	9p21-WT	Brisk Band-like
TCGA-D1-A179	9p21-WT	Brisk Band-like
TCGA-D1-A17U	9p21-WT	Brisk Band-like
TCGA-D1-A1NU	9p21-WT	Brisk Band-like
TCGA-D1-A1NZ	9p21-WT	Brisk Band-like
TCGA-D1-A1O7	9p21-WT	Brisk Band-like
TCGA-D1-A2G0	9p21-WT	Brisk Band-like
TCGA-D1-A2G7	9p21-WT	Brisk Band-like
TCGA-D3-A1QB	9p21-WT	Brisk Band-like
TCGA-D3-A2JE	9p21-WT	Brisk Band-like
TCGA-D3-A2JG	9p21-WT	Brisk Band-like
TCGA-D3-A3BZ	9p21-WT	Brisk Band-like
TCGA-D3-A51F	9p21-WT	Brisk Band-like
TCGA-D3-A51K	9p21-WT	Brisk Band-like
TCGA-D3-A8GC	9p21-WT	Brisk Band-like
TCGA-D5-5537	9p21-WT	Brisk Band-like
TCGA-D5-5538	9p21-WT	Brisk Band-like
TCGA-D5-5540	9p21-WT	Brisk Band-like
TCGA-D5-5541	9p21-WT	Brisk Band-like
TCGA-D5-6530	9p21-WT	Brisk Band-like
TCGA-D5-6535	9p21-WT	Brisk Band-like
TCGA-D5-6537	9p21-WT	Brisk Band-like
TCGA-D7-6518	9p21-WT	Brisk Band-like
TCGA-D7-6522	9p21-WT	Brisk Band-like
TCGA-D7-6524	9p21-WT	Brisk Band-like
TCGA-D7-A4YY	9p21-WT	Brisk Band-like
TCGA-D7-A6EZ	9p21-WT	Brisk Band-like
TCGA-D7-A747	9p21-WT	Brisk Band-like
TCGA-D8-A142	9p21-WT	Brisk Band-like
TCGA-D8-A147	9p21-WT	Brisk Band-like
TCGA-D8-A1JH	9p21-WT	Brisk Band-like
TCGA-D8-A1JP	9p21-WT	Brisk Band-like
TCGA-D8-A1XZ	9p21-WT	Brisk Band-like
TCGA-D8-A1Y1	9p21-WT	Brisk Band-like
TCGA-D8-A27M	9p21-WT	Brisk Band-like
TCGA-D8-A73U	9p21-WT	Brisk Band-like
TCGA-D8-A73X	9p21-WT	Brisk Band-like
TCGA-D9-A1JW	9p21-WT	Brisk Band-like
TCGA-DC-5337	9p21-WT	Brisk Band-like
TCGA-DC-6155	9p21-WT	Brisk Band-like
TCGA-DC-6681	9p21-WT	Brisk Band-like
TCGA-DC-6682	9p21-WT	Brisk Band-like
TCGA-DC-6683	9p21-WT	Brisk Band-like
TCGA-DI-A2QY	9p21-WT	Brisk Band-like
TCGA-DM-A0X9	9p21-WT	Brisk Band-like
TCGA-DM-A1D9	9p21-WT	Brisk Band-like
TCGA-DM-A1DB	9p21-WT	Brisk Band-like
TCGA-DM-A280	9p21-WT	Brisk Band-like
TCGA-DM-A282	9p21-WT	Brisk Band-like
TCGA-DM-A28G	9p21-WT	Brisk Band-like
TCGA-DR-A0ZL	9p21-WT	Brisk Band-like
TCGA-DS-A0VN	9p21-WT	Brisk Band-like
TCGA-DS-A7WF	9p21-WT	Brisk Band-like
TCGA-DS-A7WH	9p21-WT	Brisk Band-like
TCGA-DS-A7WI	9p21-WT	Brisk Band-like
TCGA-DY-A0XA	9p21-WT	Brisk Band-like
TCGA-DY-A1DC	9p21-WT	Brisk Band-like
TCGA-E2-A10C	9p21-WT	Brisk Band-like
TCGA-E2-A14V	9p21-WT	Brisk Band-like
TCGA-E2-A14Y	9p21-WT	Brisk Band-like
TCGA-E2-A150	9p21-WT	Brisk Band-like
TCGA-E2-A155	9p21-WT	Brisk Band-like
TCGA-E2-A15K	9p21-WT	Brisk Band-like
TCGA-E2-A15P	9p21-WT	Brisk Band-like
TCGA-E2-A1B0	9p21-WT	Brisk Band-like
TCGA-E6-A1LX	9p21-WT	Brisk Band-like
TCGA-E6-A1LZ	9p21-WT	Brisk Band-like
TCGA-E9-A1R5	9p21-WT	Brisk Band-like
TCGA-E9-A1RA	9p21-WT	Brisk Band-like
TCGA-E9-A229	9p21-WT	Brisk Band-like
TCGA-E9-A22D	9p21-WT	Brisk Band-like
TCGA-E9-A243	9p21-WT	Brisk Band-like
TCGA-EA-A3HT	9p21-WT	Brisk Band-like
TCGA-EA-A3Y4	9p21-WT	Brisk Band-like
TCGA-EA-A5FO	9p21-WT	Brisk Band-like
TCGA-EA-A5ZD	9p21-WT	Brisk Band-like
TCGA-EA-A5ZF	9p21-WT	Brisk Band-like
TCGA-EA-A6QX	9p21-WT	Brisk Band-like
TCGA-EC-A1NJ	9p21-WT	Brisk Band-like
TCGA-EC-A24G	9p21-WT	Brisk Band-like
TCGA-EE-A17Z	9p21-WT	Brisk Band-like
TCGA-EE-A2A2	9p21-WT	Brisk Band-like
TCGA-EE-A2GJ	9p21-WT	Brisk Band-like
TCGA-EE-A2GT	9p21-WT	Brisk Band-like
TCGA-EE-A2MG	9p21-WT	Brisk Band-like
TCGA-EE-A2MQ	9p21-WT	Brisk Band-like
TCGA-EE-A2MU	9p21-WT	Brisk Band-like
TCGA-EI-6506	9p21-WT	Brisk Band-like
TCGA-EI-6508	9p21-WT	Brisk Band-like
TCGA-EI-6509	9p21-WT	Brisk Band-like
TCGA-EI-6511	9p21-WT	Brisk Band-like
TCGA-EI-6513	9p21-WT	Brisk Band-like
TCGA-EO-A22T	9p21-WT	Brisk Band-like
TCGA-EO-A22Y	9p21-WT	Brisk Band-like
TCGA-ER-A19A	9p21-WT	Brisk Band-like
TCGA-EW-A1OZ	9p21-WT	Brisk Band-like
TCGA-EW-A1P1	9p21-WT	Brisk Band-like
TCGA-EW-A1P7	9p21-WT	Brisk Band-like
TCGA-EW-A1PB	9p21-WT	Brisk Band-like
TCGA-EW-A1PE	9p21-WT	Brisk Band-like
TCGA-EW-A1PF	9p21-WT	Brisk Band-like
TCGA-EY-A547	9p21-WT	Brisk Band-like
TCGA-F4-6463	9p21-WT	Brisk Band-like
TCGA-F4-6569	9p21-WT	Brisk Band-like
TCGA-F4-6570	9p21-WT	Brisk Band-like
TCGA-F4-6805	9p21-WT	Brisk Band-like
TCGA-F4-6807	9p21-WT	Brisk Band-like
TCGA-F4-6809	9p21-WT	Brisk Band-like
TCGA-FD-A3B4	9p21-WT	Brisk Band-like
TCGA-FD-A3B8	9p21-WT	Brisk Band-like
TCGA-FD-A3SO	9p21-WT	Brisk Band-like
TCGA-FD-A43S	9p21-WT	Brisk Band-like
TCGA-FD-A5BY	9p21-WT	Brisk Band-like
TCGA-FD-A6TC	9p21-WT	Brisk Band-like
TCGA-FD-A6TE	9p21-WT	Brisk Band-like
TCGA-FI-A2CY	9p21-WT	Brisk Band-like
TCGA-FI-A2D0	9p21-WT	Brisk Band-like
TCGA-FI-A2D5	9p21-WT	Brisk Band-like
TCGA-FI-A2D6	9p21-WT	Brisk Band-like
TCGA-FI-A2EU	9p21-WT	Brisk Band-like
TCGA-FI-A2EW	9p21-WT	Brisk Band-like
TCGA-FI-A2F4	9p21-WT	Brisk Band-like
TCGA-FI-A2F9	9p21-WT	Brisk Band-like
TCGA-FP-8209	9p21-WT	Brisk Band-like
TCGA-FP-8210	9p21-WT	Brisk Band-like
TCGA-FU-A57G	9p21-WT	Brisk Band-like
TCGA-FW-A5DY	9p21-WT	Brisk Band-like
TCGA-G4-6306	9p21-WT	Brisk Band-like
TCGA-G4-6309	9p21-WT	Brisk Band-like
TCGA-G4-6311	9p21-WT	Brisk Band-like
TCGA-G4-6321	9p21-WT	Brisk Band-like
TCGA-G4-6322	9p21-WT	Brisk Band-like
TCGA-G4-6586	9p21-WT	Brisk Band-like
TCGA-G4-6588	9p21-WT	Brisk Band-like
TCGA-G4-6628	9p21-WT	Brisk Band-like
TCGA-GM-A2DD	9p21-WT	Brisk Band-like
TCGA-GM-A2DL	9p21-WT	Brisk Band-like
TCGA-GM-A2DM	9p21-WT	Brisk Band-like
TCGA-GM-A2DO	9p21-WT	Brisk Band-like
TCGA-GN-A266	9p21-WT	Brisk Band-like
TCGA-GN-A267	9p21-WT	Brisk Band-like
TCGA-GU-A764	9p21-WT	Brisk Band-like
TCGA-GU-A766	9p21-WT	Brisk Band-like
TCGA-GV-A3JV	9p21-WT	Brisk Band-like
TCGA-H5-A2HR	9p21-WT	Brisk Band-like
TCGA-HG-A9SC	9p21-WT	Brisk Band-like
TCGA-HU-A4G9	9p21-WT	Brisk Band-like
TCGA-HU-A4GC	9p21-WT	Brisk Band-like
TCGA-HU-A4GN	9p21-WT	Brisk Band-like
TCGA-HU-A4GT	9p21-WT	Brisk Band-like
TCGA-IR-A3LA	9p21-WT	Brisk Band-like
TCGA-IR-A3LB	9p21-WT	Brisk Band-like
TCGA-IR-A3LF	9p21-WT	Brisk Band-like
TCGA-IR-A3LI	9p21-WT	Brisk Band-like
TCGA-J1-A4AH	9p21-WT	Brisk Band-like
TCGA-L4-A4E5	9p21-WT	Brisk Band-like
TCGA-LL-A5YP	9p21-WT	Brisk Band-like
TCGA-LL-A740	9p21-WT	Brisk Band-like
TCGA-LL-A8F5	9p21-WT	Brisk Band-like
TCGA-LP-A7HU	9p21-WT	Brisk Band-like
TCGA-MA-AA3Y	9p21-WT	Brisk Band-like
TCGA-MP-A4T2	9p21-WT	Brisk Band-like
TCGA-MP-A4TI	9p21-WT	Brisk Band-like
TCGA-MV-A51V	9p21-WT	Brisk Band-like
TCGA-NH-A50T	9p21-WT	Brisk Band-like
TCGA-NH-A50V	9p21-WT	Brisk Band-like
TCGA-NH-A5IV	9p21-WT	Brisk Band-like
TCGA-NJ-A4YF	9p21-WT	Brisk Band-like
TCGA-NJ-A4YG	9p21-WT	Brisk Band-like
TCGA-NJ-A4YP	9p21-WT	Brisk Band-like
TCGA-OL-A6VQ	9p21-WT	Brisk Band-like
TCGA-QG-A5YX	9p21-WT	Brisk Band-like
TCGA-QG-A5Z2	9p21-WT	Brisk Band-like
TCGA-RD-A8N4	9p21-WT	Brisk Band-like
TCGA-RD-A8N5	9p21-WT	Brisk Band-like
TCGA-RD-A8NB	9p21-WT	Brisk Band-like
TCGA-SL-A6JA	9p21-WT	Brisk Band-like
TCGA-UY-A9PA	9p21-WT	Brisk Band-like
TCGA-VP-A87C	9p21-WT	Brisk Band-like
TCGA-VQ-A8DL	9p21-WT	Brisk Band-like
TCGA-VQ-A8PB	9p21-WT	Brisk Band-like
TCGA-VQ-A8PS	9p21-WT	Brisk Band-like
TCGA-VQ-A91A	9p21-WT	Brisk Band-like
TCGA-VQ-A91D	9p21-WT	Brisk Band-like
TCGA-VQ-A91K	9p21-WT	Brisk Band-like
TCGA-VQ-A91W	9p21-WT	Brisk Band-like
TCGA-VQ-A92D	9p21-WT	Brisk Band-like
TCGA-VS-A9UQ	9p21-WT	Brisk Band-like
TCGA-VS-A9UZ	9p21-WT	Brisk Band-like
TCGA-WE-A8K1	9p21-WT	Brisk Band-like
TCGA-WE-AAA0	9p21-WT	Brisk Band-like
TCGA-WL-A834	9p21-WT	Brisk Band-like
TCGA-WT-AB41	9p21-WT	Brisk Band-like
TCGA-XF-A8HH	9p21-WT	Brisk Band-like
TCGA-XF-A9T6	9p21-WT	Brisk Band-like
TCGA-XF-AAMG	9p21-WT	Brisk Band-like
TCGA-XF-AAN2	9p21-WT	Brisk Band-like
TCGA-XJ-A83H	9p21-WT	Brisk Band-like
TCGA-XV-AB01	9p21-WT	Brisk Band-like
TCGA-YC-A8S6	9p21-WT	Brisk Band-like
TCGA-ZJ-AAXA	9p21-WT	Brisk Band-like
TCGA-33-4532	Other	Brisk Band-like
TCGA-33-AASB	Other	Brisk Band-like
TCGA-33-AASD	Other	Brisk Band-like
TCGA-33-AASJ	Other	Brisk Band-like
TCGA-34-2605	Other	Brisk Band-like
TCGA-34-8455	Other	Brisk Band-like
TCGA-34-A5IX	Other	Brisk Band-like
TCGA-39-5016	Other	Brisk Band-like
TCGA-39-5030	Other	Brisk Band-like
TCGA-3C-AALI	Other	Brisk Band-like
TCGA-3M-AB46	Other	Brisk Band-like
TCGA-43-A56V	Other	Brisk Band-like
TCGA-44-A4SS	Other	Brisk Band-like
TCGA-46-3768	Other	Brisk Band-like
TCGA-46-6025	Other	Brisk Band-like
TCGA-46-6026	Other	Brisk Band-like
TCGA-49-4487	Other	Brisk Band-like
TCGA-49-4501	Other	Brisk Band-like
TCGA-49-4506	Other	Brisk Band-like
TCGA-49-4514	Other	Brisk Band-like
TCGA-49-6743	Other	Brisk Band-like
TCGA-49-AAQV	Other	Brisk Band-like
TCGA-49-AARO	Other	Brisk Band-like
TCGA-4B-A93V	Other	Brisk Band-like
TCGA-4Z-AA7M	Other	Brisk Band-like
TCGA-4Z-AA7S	Other	Brisk Band-like
TCGA-4Z-AA80	Other	Brisk Band-like
TCGA-50-5939	Other	Brisk Band-like
TCGA-50-6593	Other	Brisk Band-like
TCGA-50-6594	Other	Brisk Band-like
TCGA-50-8459	Other	Brisk Band-like
TCGA-51-4079	Other	Brisk Band-like
TCGA-55-1594	Other	Brisk Band-like
TCGA-55-8507	Other	Brisk Band-like
TCGA-55-8510	Other	Brisk Band-like
TCGA-55-8620	Other	Brisk Band-like
TCGA-55-A4DF	Other	Brisk Band-like
TCGA-56-6545	Other	Brisk Band-like
TCGA-56-7579	Other	Brisk Band-like
TCGA-56-7582	Other	Brisk Band-like
TCGA-56-8622	Other	Brisk Band-like
TCGA-58-A46N	Other	Brisk Band-like
TCGA-60-2710	Other	Brisk Band-like
TCGA-60-2711	Other	Brisk Band-like
TCGA-60-2719	Other	Brisk Band-like
TCGA-60-2723	Other	Brisk Band-like
TCGA-60-2724	Other	Brisk Band-like
TCGA-63-5131	Other	Brisk Band-like
TCGA-63-6202	Other	Brisk Band-like
TCGA-63-7022	Other	Brisk Band-like
TCGA-63-A5ML	Other	Brisk Band-like
TCGA-64-5774	Other	Brisk Band-like
TCGA-66-2763	Other	Brisk Band-like
TCGA-67-6216	Other	Brisk Band-like
TCGA-68-7755	Other	Brisk Band-like
TCGA-68-A59J	Other	Brisk Band-like
TCGA-69-7973	Other	Brisk Band-like
TCGA-69-8255	Other	Brisk Band-like
TCGA-73-4666	Other	Brisk Band-like
TCGA-75-5122	Other	Brisk Band-like
TCGA-75-6205	Other	Brisk Band-like
TCGA-75-6214	Other	Brisk Band-like
TCGA-75-7031	Other	Brisk Band-like
TCGA-77-6844	Other	Brisk Band-like
TCGA-77-6845	Other	Brisk Band-like
TCGA-77-7338	Other	Brisk Band-like
TCGA-77-8008	Other	Brisk Band-like
TCGA-77-8138	Other	Brisk Band-like
TCGA-77-8153	Other	Brisk Band-like
TCGA-77-8156	Other	Brisk Band-like
TCGA-77-A5G1	Other	Brisk Band-like
TCGA-77-A5G3	Other	Brisk Band-like
TCGA-77-A5G8	Other	Brisk Band-like
TCGA-77-A5GF	Other	Brisk Band-like
TCGA-77-A5GH	Other	Brisk Band-like
TCGA-78-7148	Other	Brisk Band-like
TCGA-78-8660	Other	Brisk Band-like
TCGA-79-5596	Other	Brisk Band-like
TCGA-85-7843	Other	Brisk Band-like
TCGA-85-8353	Other	Brisk Band-like
TCGA-85-8354	Other	Brisk Band-like
TCGA-86-8672	Other	Brisk Band-like
TCGA-92-7341	Other	Brisk Band-like
TCGA-92-8065	Other	Brisk Band-like
TCGA-93-A4JQ	Other	Brisk Band-like
TCGA-94-A5I4	Other	Brisk Band-like
TCGA-95-7562	Other	Brisk Band-like
TCGA-95-7947	Other	Brisk Band-like
TCGA-95-7948	Other	Brisk Band-like
TCGA-97-A4M7	Other	Brisk Band-like
TCGA-98-A53A	Other	Brisk Band-like
TCGA-98-A53J	Other	Brisk Band-like
TCGA-A2-A04P	Other	Brisk Band-like
TCGA-A2-A04T	Other	Brisk Band-like
TCGA-A2-A04W	Other	Brisk Band-like
TCGA-A2-A0CM	Other	Brisk Band-like
TCGA-A2-A0T1	Other	Brisk Band-like
TCGA-A2-A0YE	Other	Brisk Band-like
TCGA-A2-A0YH	Other	Brisk Band-like
TCGA-A2-A0YM	Other	Brisk Band-like
TCGA-A2-A25E	Other	Brisk Band-like
TCGA-A2-A3XS	Other	Brisk Band-like
TCGA-A2-A3XV	Other	Brisk Band-like
TCGA-A2-A3XX	Other	Brisk Band-like
TCGA-A2-A3XY	Other	Brisk Band-like
TCGA-A5-A0GG	Other	Brisk Band-like
TCGA-A5-A0GR	Other	Brisk Band-like
TCGA-A5-A1OG	Other	Brisk Band-like
TCGA-A6-5657	Other	Brisk Band-like
TCGA-A6-A565	Other	Brisk Band-like
TCGA-A7-A4SA	Other	Brisk Band-like
TCGA-A7-A4SF	Other	Brisk Band-like
TCGA-AA-3684	Other	Brisk Band-like
TCGA-AF-3400	Other	Brisk Band-like
TCGA-AF-A56L	Other	Brisk Band-like
TCGA-AG-3878	Other	Brisk Band-like
TCGA-AG-A01W	Other	Brisk Band-like
TCGA-AJ-A23N	Other	Brisk Band-like
TCGA-AJ-A3BD	Other	Brisk Band-like
TCGA-AJ-A3BF	Other	Brisk Band-like
TCGA-AN-A0AK	Other	Brisk Band-like
TCGA-AN-A0AM	Other	Brisk Band-like
TCGA-AO-A0J2	Other	Brisk Band-like
TCGA-AO-A0J4	Other	Brisk Band-like
TCGA-AO-A0JE	Other	Brisk Band-like
TCGA-AO-A1KR	Other	Brisk Band-like
TCGA-AO-A1KS	Other	Brisk Band-like
TCGA-AP-A05H	Other	Brisk Band-like
TCGA-AP-A0LI	Other	Brisk Band-like
TCGA-AQ-A04H	Other	Brisk Band-like
TCGA-AQ-A54O	Other	Brisk Band-like
TCGA-AR-A0TV	Other	Brisk Band-like
TCGA-AR-A0U0	Other	Brisk Band-like
TCGA-AR-A0U1	Other	Brisk Band-like
TCGA-AR-A250	Other	Brisk Band-like
TCGA-AR-A251	Other	Brisk Band-like
TCGA-AU-3779	Other	Brisk Band-like
TCGA-AX-A1C7	Other	Brisk Band-like
TCGA-AY-4070	Other	Brisk Band-like
TCGA-AY-5543	Other	Brisk Band-like
TCGA-AZ-4313	Other	Brisk Band-like
TCGA-AZ-4614	Other	Brisk Band-like
TCGA-AZ-6600	Other	Brisk Band-like
TCGA-AZ-6605	Other	Brisk Band-like
TCGA-B5-A0JN	Other	Brisk Band-like
TCGA-B5-A0K8	Other	Brisk Band-like
TCGA-B5-A11I	Other	Brisk Band-like
TCGA-B5-A1MY	Other	Brisk Band-like
TCGA-B5-A3F9	Other	Brisk Band-like
TCGA-B5-A3FD	Other	Brisk Band-like
TCGA-B5-A3S1	Other	Brisk Band-like
TCGA-B5-A5OE	Other	Brisk Band-like
TCGA-B6-A0RE	Other	Brisk Band-like
TCGA-B6-A0X1	Other	Brisk Band-like
TCGA-BG-A0YV	Other	Brisk Band-like
TCGA-BH-A0B3	Other	Brisk Band-like
TCGA-BH-A0E0	Other	Brisk Band-like
TCGA-BH-A0EB	Other	Brisk Band-like
TCGA-BH-A0H7	Other	Brisk Band-like
TCGA-BH-A18F	Other	Brisk Band-like
TCGA-BH-A18T	Other	Brisk Band-like
TCGA-BH-A1F0	Other	Brisk Band-like
TCGA-BH-A202	Other	Brisk Band-like
TCGA-BI-A20A	Other	Brisk Band-like
TCGA-BR-8295	Other	Brisk Band-like
TCGA-BR-8369	Other	Brisk Band-like
TCGA-BR-8588	Other	Brisk Band-like
TCGA-BR-8687	Other	Brisk Band-like
TCGA-BR-A4CS	Other	Brisk Band-like
TCGA-BT-A20N	Other	Brisk Band-like
TCGA-BT-A20W	Other	Brisk Band-like
TCGA-BT-A2LB	Other	Brisk Band-like
TCGA-BT-A3PJ	Other	Brisk Band-like
TCGA-BT-A42C	Other	Brisk Band-like
TCGA-C4-A0F0	Other	Brisk Band-like
TCGA-C5-A1MJ	Other	Brisk Band-like
TCGA-C5-A1MP	Other	Brisk Band-like
TCGA-C5-A2LV	Other	Brisk Band-like
TCGA-C8-A12T	Other	Brisk Band-like
TCGA-CA-5796	Other	Brisk Band-like
TCGA-CA-6716	Other	Brisk Band-like
TCGA-CD-5800	Other	Brisk Band-like
TCGA-CD-A48C	Other	Brisk Band-like
TCGA-CF-A47X	Other	Brisk Band-like
TCGA-CK-5914	Other	Brisk Band-like
TCGA-CL-4957	Other	Brisk Band-like
TCGA-CM-4752	Other	Brisk Band-like
TCGA-CM-5344	Other	Brisk Band-like
TCGA-CM-5348	Other	Brisk Band-like
TCGA-CM-5864	Other	Brisk Band-like
TCGA-CM-5868	Other	Brisk Band-like
TCGA-CM-6163	Other	Brisk Band-like
TCGA-CM-6164	Other	Brisk Band-like
TCGA-CM-6169	Other	Brisk Band-like
TCGA-CM-6170	Other	Brisk Band-like
TCGA-CM-6675	Other	Brisk Band-like
TCGA-CM-6679	Other	Brisk Band-like
TCGA-D1-A16S	Other	Brisk Band-like
TCGA-D3-A1QA	Other	Brisk Band-like
TCGA-D3-A2JA	Other	Brisk Band-like
TCGA-D3-A2JC	Other	Brisk Band-like
TCGA-D3-A2JF	Other	Brisk Band-like
TCGA-D3-A2JP	Other	Brisk Band-like
TCGA-D3-A3C1	Other	Brisk Band-like
TCGA-D3-A3CE	Other	Brisk Band-like
TCGA-D3-A3CF	Other	Brisk Band-like
TCGA-D3-A3MV	Other	Brisk Band-like
TCGA-D3-A51J	Other	Brisk Band-like
TCGA-D3-A5GN	Other	Brisk Band-like
TCGA-D3-A5GU	Other	Brisk Band-like
TCGA-D3-A8GB	Other	Brisk Band-like
TCGA-D3-A8GI	Other	Brisk Band-like
TCGA-D3-A8GM	Other	Brisk Band-like
TCGA-D5-5539	Other	Brisk Band-like
TCGA-D5-6529	Other	Brisk Band-like
TCGA-D5-6533	Other	Brisk Band-like
TCGA-D5-6534	Other	Brisk Band-like
TCGA-D5-6929	Other	Brisk Band-like
TCGA-D7-5579	Other	Brisk Band-like
TCGA-D7-6521	Other	Brisk Band-like
TCGA-D7-6526	Other	Brisk Band-like
TCGA-D7-6527	Other	Brisk Band-like
TCGA-D7-6528	Other	Brisk Band-like
TCGA-D7-6822	Other	Brisk Band-like
TCGA-D7-8578	Other	Brisk Band-like
TCGA-D7-A4YT	Other	Brisk Band-like
TCGA-D7-A4Z0	Other	Brisk Band-like
TCGA-D7-A6EX	Other	Brisk Band-like
TCGA-D8-A13Z	Other	Brisk Band-like
TCGA-D8-A1J9	Other	Brisk Band-like
TCGA-D8-A1JD	Other	Brisk Band-like
TCGA-D8-A1JF	Other	Brisk Band-like
TCGA-D8-A1XB	Other	Brisk Band-like
TCGA-D8-A1XL	Other	Brisk Band-like
TCGA-D8-A1XW	Other	Brisk Band-like
TCGA-D8-A3Z6	Other	Brisk Band-like
TCGA-D9-A148	Other	Brisk Band-like
TCGA-D9-A149	Other	Brisk Band-like
TCGA-D9-A3Z3	Other	Brisk Band-like
TCGA-D9-A4Z6	Other	Brisk Band-like
TCGA-DA-A1I4	Other	Brisk Band-like
TCGA-DC-4745	Other	Brisk Band-like
TCGA-DC-6157	Other	Brisk Band-like
TCGA-DC-6158	Other	Brisk Band-like
TCGA-DC-6160	Other	Brisk Band-like
TCGA-DM-A1DA	Other	Brisk Band-like
TCGA-DM-A28A	Other	Brisk Band-like
TCGA-DM-A28F	Other	Brisk Band-like
TCGA-DY-A1DE	Other	Brisk Band-like
TCGA-E2-A10A	Other	Brisk Band-like
TCGA-E2-A10B	Other	Brisk Band-like
TCGA-E2-A14R	Other	Brisk Band-like
TCGA-E2-A159	Other	Brisk Band-like
TCGA-E2-A1AZ	Other	Brisk Band-like
TCGA-E2-A1LH	Other	Brisk Band-like
TCGA-E2-A1LI	Other	Brisk Band-like
TCGA-E2-A1LK	Other	Brisk Band-like
TCGA-E2-A9RU	Other	Brisk Band-like
TCGA-E6-A1M0	Other	Brisk Band-like
TCGA-E9-A1R6	Other	Brisk Band-like
TCGA-E9-A1RF	Other	Brisk Band-like
TCGA-E9-A1RH	Other	Brisk Band-like
TCGA-E9-A244	Other	Brisk Band-like
TCGA-EA-A43B	Other	Brisk Band-like
TCGA-EA-A5O9	Other	Brisk Band-like
TCGA-EA-A5ZE	Other	Brisk Band-like
TCGA-EB-A5UL	Other	Brisk Band-like
TCGA-EE-A184	Other	Brisk Band-like
TCGA-EE-A20I	Other	Brisk Band-like
TCGA-EE-A29V	Other	Brisk Band-like
TCGA-EE-A2A0	Other	Brisk Band-like
TCGA-EE-A2GI	Other	Brisk Band-like
TCGA-EE-A2GP	Other	Brisk Band-like
TCGA-EE-A2GU	Other	Brisk Band-like
TCGA-EE-A2M6	Other	Brisk Band-like
TCGA-EE-A2MD	Other	Brisk Band-like
TCGA-EE-A2MR	Other	Brisk Band-like
TCGA-EE-A3AF	Other	Brisk Band-like
TCGA-EI-6514	Other	Brisk Band-like
TCGA-EI-6883	Other	Brisk Band-like
TCGA-EI-7004	Other	Brisk Band-like
TCGA-EO-A1Y5	Other	Brisk Band-like
TCGA-EO-A1Y8	Other	Brisk Band-like
TCGA-ER-A19C	Other	Brisk Band-like
TCGA-ER-A19D	Other	Brisk Band-like
TCGA-ER-A19E	Other	Brisk Band-like
TCGA-ER-A19H	Other	Brisk Band-like
TCGA-ER-A19O	Other	Brisk Band-like
TCGA-ER-A2NF	Other	Brisk Band-like
TCGA-ER-A3EV	Other	Brisk Band-like
TCGA-EW-A1IY	Other	Brisk Band-like
TCGA-EW-A1J1	Other	Brisk Band-like
TCGA-EW-A1J6	Other	Brisk Band-like
TCGA-EW-A1OV	Other	Brisk Band-like
TCGA-EW-A1P3	Other	Brisk Band-like
TCGA-EW-A1P8	Other	Brisk Band-like
TCGA-EW-A1PH	Other	Brisk Band-like
TCGA-EW-A2FR	Other	Brisk Band-like
TCGA-EW-A2FV	Other	Brisk Band-like
TCGA-EW-A6SA	Other	Brisk Band-like
TCGA-EW-A6SD	Other	Brisk Band-like
TCGA-F4-6808	Other	Brisk Band-like
TCGA-F5-6464	Other	Brisk Band-like
TCGA-F5-6813	Other	Brisk Band-like
TCGA-F5-6861	Other	Brisk Band-like
TCGA-FD-A3N5	Other	Brisk Band-like
TCGA-FD-A43N	Other	Brisk Band-like
TCGA-FD-A5BT	Other	Brisk Band-like
TCGA-FD-A5BV	Other	Brisk Band-like
TCGA-FD-A5C0	Other	Brisk Band-like
TCGA-FD-A5C1	Other	Brisk Band-like
TCGA-FD-A62O	Other	Brisk Band-like
TCGA-FD-A6TD	Other	Brisk Band-like
TCGA-FD-A6TF	Other	Brisk Band-like
TCGA-FD-A6TH	Other	Brisk Band-like
TCGA-FI-A2EX	Other	Brisk Band-like
TCGA-FI-A3PV	Other	Brisk Band-like
TCGA-FJ-A3Z7	Other	Brisk Band-like
TCGA-FR-A729	Other	Brisk Band-like
TCGA-FR-A8YE	Other	Brisk Band-like
TCGA-FS-A1ZD	Other	Brisk Band-like
TCGA-FT-A61P	Other	Brisk Band-like
TCGA-G2-A2EF	Other	Brisk Band-like
TCGA-G4-6323	Other	Brisk Band-like
TCGA-G4-6626	Other	Brisk Band-like
TCGA-GC-A3RC	Other	Brisk Band-like
TCGA-GD-A2C5	Other	Brisk Band-like
TCGA-GD-A3OP	Other	Brisk Band-like
TCGA-GM-A2DB	Other	Brisk Band-like
TCGA-GM-A2DH	Other	Brisk Band-like
TCGA-GM-A3XL	Other	Brisk Band-like
TCGA-GN-A264	Other	Brisk Band-like
TCGA-GN-A268	Other	Brisk Band-like
TCGA-GN-A4U9	Other	Brisk Band-like
TCGA-GU-A42Q	Other	Brisk Band-like
TCGA-GU-A762	Other	Brisk Band-like
TCGA-GV-A3JZ	Other	Brisk Band-like
TCGA-HF-7132	Other	Brisk Band-like
TCGA-HF-7133	Other	Brisk Band-like
TCGA-HN-A2NL	Other	Brisk Band-like
TCGA-HU-A4G6	Other	Brisk Band-like
TCGA-HU-A4GP	Other	Brisk Band-like
TCGA-HU-A4H5	Other	Brisk Band-like
TCGA-HZ-7918	Other	Brisk Band-like
TCGA-IB-7647	Other	Brisk Band-like
TCGA-IB-7893	Other	Brisk Band-like
TCGA-IN-8663	Other	Brisk Band-like
TCGA-K4-A3WU	Other	Brisk Band-like
TCGA-K4-A5RH	Other	Brisk Band-like
TCGA-K4-A6FZ	Other	Brisk Band-like
TCGA-K4-A6MB	Other	Brisk Band-like
TCGA-K6-A3WQ	Other	Brisk Band-like
TCGA-KB-A93H	Other	Brisk Band-like
TCGA-L9-A7SV	Other	Brisk Band-like
TCGA-L9-A8F4	Other	Brisk Band-like
TCGA-LA-A7SW	Other	Brisk Band-like
TCGA-LD-A9QF	Other	Brisk Band-like
TCGA-LL-A6FR	Other	Brisk Band-like
TCGA-LP-A4AV	Other	Brisk Band-like
TCGA-LP-A4AW	Other	Brisk Band-like
TCGA-LP-A5U2	Other	Brisk Band-like
TCGA-MP-A4SV	Other	Brisk Band-like
TCGA-MP-A4TA	Other	Brisk Band-like
TCGA-MP-A4TC	Other	Brisk Band-like
TCGA-NH-A50U	Other	Brisk Band-like
TCGA-NH-A6GA	Other	Brisk Band-like
TCGA-NH-A6GC	Other	Brisk Band-like
TCGA-NH-A8F8	Other	Brisk Band-like
TCGA-NJ-A4YQ	Other	Brisk Band-like
TCGA-NK-A5CR	Other	Brisk Band-like
TCGA-OL-A5D7	Other	Brisk Band-like
TCGA-PG-A7D5	Other	Brisk Band-like
TCGA-Q1-A73S	Other	Brisk Band-like
TCGA-RD-A7BW	Other	Brisk Band-like
TCGA-RD-A7C1	Other	Brisk Band-like
TCGA-UY-A8OD	Other	Brisk Band-like
TCGA-UY-A9PD	Other	Brisk Band-like
TCGA-VQ-A8DU	Other	Brisk Band-like
TCGA-VQ-A8E2	Other	Brisk Band-like
TCGA-VQ-A8PE	Other	Brisk Band-like
TCGA-VQ-A8PH	Other	Brisk Band-like
TCGA-VQ-A8PK	Other	Brisk Band-like
TCGA-VQ-A91N	Other	Brisk Band-like
TCGA-VQ-A91U	Other	Brisk Band-like
TCGA-VQ-A91X	Other	Brisk Band-like
TCGA-VQ-A94O	Other	Brisk Band-like
TCGA-VQ-A94T	Other	Brisk Band-like
TCGA-VS-A9V4	Other	Brisk Band-like
TCGA-WE-A8ZT	Other	Brisk Band-like
TCGA-XF-A9SJ	Other	Brisk Band-like
TCGA-XF-A9SM	Other	Brisk Band-like
TCGA-XF-A9SY	Other	Brisk Band-like
TCGA-XF-A9T0	Other	Brisk Band-like
TCGA-XF-AAMX	Other	Brisk Band-like
TCGA-XF-AAMZ	Other	Brisk Band-like
TCGA-XF-AAN7	Other	Brisk Band-like
TCGA-Z2-A8RT	Other	Brisk Band-like
TCGA-05-4403	9p21-Loss	Brisk Diffuse
TCGA-05-4418	9p21-Loss	Brisk Diffuse
TCGA-05-4432	9p21-Loss	Brisk Diffuse
TCGA-2J-AAB1	9p21-Loss	Brisk Diffuse
TCGA-2J-AABT	9p21-Loss	Brisk Diffuse
TCGA-2J-AABU	9p21-Loss	Brisk Diffuse
TCGA-33-AASL	9p21-Loss	Brisk Diffuse
TCGA-34-2604	9p21-Loss	Brisk Diffuse
TCGA-34-8454	9p21-Loss	Brisk Diffuse
TCGA-35-4122	9p21-Loss	Brisk Diffuse
TCGA-37-5819	9p21-Loss	Brisk Diffuse
TCGA-38-4631	9p21-Loss	Brisk Diffuse
TCGA-43-2576	9p21-Loss	Brisk Diffuse
TCGA-46-3769	9p21-Loss	Brisk Diffuse
TCGA-49-4507	9p21-Loss	Brisk Diffuse
TCGA-49-6742	9p21-Loss	Brisk Diffuse
TCGA-4Z-AA7W	9p21-Loss	Brisk Diffuse
TCGA-4Z-AA82	9p21-Loss	Brisk Diffuse
TCGA-50-5946	9p21-Loss	Brisk Diffuse
TCGA-55-1592	9p21-Loss	Brisk Diffuse
TCGA-55-7726	9p21-Loss	Brisk Diffuse
TCGA-56-5897	9p21-Loss	Brisk Diffuse
TCGA-56-8082	9p21-Loss	Brisk Diffuse
TCGA-56-8629	9p21-Loss	Brisk Diffuse
TCGA-58-A46M	9p21-Loss	Brisk Diffuse
TCGA-62-A471	9p21-Loss	Brisk Diffuse
TCGA-63-7021	9p21-Loss	Brisk Diffuse
TCGA-63-A5MT	9p21-Loss	Brisk Diffuse
TCGA-64-1680	9p21-Loss	Brisk Diffuse
TCGA-66-2737	9p21-Loss	Brisk Diffuse
TCGA-66-2755	9p21-Loss	Brisk Diffuse
TCGA-66-2756	9p21-Loss	Brisk Diffuse
TCGA-66-2767	9p21-Loss	Brisk Diffuse
TCGA-66-2770	9p21-Loss	Brisk Diffuse
TCGA-66-2771	9p21-Loss	Brisk Diffuse
TCGA-66-2773	9p21-Loss	Brisk Diffuse
TCGA-66-2778	9p21-Loss	Brisk Diffuse
TCGA-66-2780	9p21-Loss	Brisk Diffuse
TCGA-66-2781	9p21-Loss	Brisk Diffuse
TCGA-66-2794	9p21-Loss	Brisk Diffuse
TCGA-69-7761	9p21-Loss	Brisk Diffuse
TCGA-69-7764	9p21-Loss	Brisk Diffuse
TCGA-69-8453	9p21-Loss	Brisk Diffuse
TCGA-73-4668	9p21-Loss	Brisk Diffuse
TCGA-77-6842	9p21-Loss	Brisk Diffuse
TCGA-78-7156	9p21-Loss	Brisk Diffuse
TCGA-78-7540	9p21-Loss	Brisk Diffuse
TCGA-78-8655	9p21-Loss	Brisk Diffuse
TCGA-85-8481	9p21-Loss	Brisk Diffuse
TCGA-85-8582	9p21-Loss	Brisk Diffuse
TCGA-85-8584	9p21-Loss	Brisk Diffuse
TCGA-85-A4CL	9p21-Loss	Brisk Diffuse
TCGA-85-A512	9p21-Loss	Brisk Diffuse
TCGA-85-A53L	9p21-Loss	Brisk Diffuse
TCGA-86-8055	9p21-Loss	Brisk Diffuse
TCGA-86-8668	9p21-Loss	Brisk Diffuse
TCGA-90-A59Q	9p21-Loss	Brisk Diffuse
TCGA-94-8490	9p21-Loss	Brisk Diffuse
TCGA-94-8491	9p21-Loss	Brisk Diffuse
TCGA-94-A4VJ	9p21-Loss	Brisk Diffuse
TCGA-95-8039	9p21-Loss	Brisk Diffuse
TCGA-95-A4VK	9p21-Loss	Brisk Diffuse
TCGA-96-8170	9p21-Loss	Brisk Diffuse
TCGA-97-7547	9p21-Loss	Brisk Diffuse
TCGA-97-7552	9p21-Loss	Brisk Diffuse
TCGA-97-8175	9p21-Loss	Brisk Diffuse
TCGA-98-8023	9p21-Loss	Brisk Diffuse
TCGA-A8-A06U	9p21-Loss	Brisk Diffuse
TCGA-AA-3517	9p21-Loss	Brisk Diffuse
TCGA-AN-A0AL	9p21-Loss	Brisk Diffuse
TCGA-AN-A0AT	9p21-Loss	Brisk Diffuse
TCGA-AR-A0TW	9p21-Loss	Brisk Diffuse
TCGA-AR-A0U4	9p21-Loss	Brisk Diffuse
TCGA-AR-A24Q	9p21-Loss	Brisk Diffuse
TCGA-B6-A0IO	9p21-Loss	Brisk Diffuse
TCGA-BH-A18V	9p21-Loss	Brisk Diffuse
TCGA-BL-A5ZZ	9p21-Loss	Brisk Diffuse
TCGA-BR-7722	9p21-Loss	Brisk Diffuse
TCGA-BR-8677	9p21-Loss	Brisk Diffuse
TCGA-BR-A4J1	9p21-Loss	Brisk Diffuse
TCGA-BT-A0YX	9p21-Loss	Brisk Diffuse
TCGA-BT-A20U	9p21-Loss	Brisk Diffuse
TCGA-BT-A3PK	9p21-Loss	Brisk Diffuse
TCGA-BT-A42E	9p21-Loss	Brisk Diffuse
TCGA-CD-A48A	9p21-Loss	Brisk Diffuse
TCGA-CF-A1HR	9p21-Loss	Brisk Diffuse
TCGA-CF-A5UA	9p21-Loss	Brisk Diffuse
TCGA-CG-4304	9p21-Loss	Brisk Diffuse
TCGA-CG-4472	9p21-Loss	Brisk Diffuse
TCGA-CG-4477	9p21-Loss	Brisk Diffuse
TCGA-CH-5752	9p21-Loss	Brisk Diffuse
TCGA-CU-A3KJ	9p21-Loss	Brisk Diffuse
TCGA-CU-A5W6	9p21-Loss	Brisk Diffuse
TCGA-D3-A1Q5	9p21-Loss	Brisk Diffuse
TCGA-D3-A8GE	9p21-Loss	Brisk Diffuse
TCGA-D7-6815	9p21-Loss	Brisk Diffuse
TCGA-D7-8575	9p21-Loss	Brisk Diffuse
TCGA-D7-8576	9p21-Loss	Brisk Diffuse
TCGA-DA-A1HW	9p21-Loss	Brisk Diffuse
TCGA-E2-A14P	9p21-Loss	Brisk Diffuse
TCGA-E7-A3X6	9p21-Loss	Brisk Diffuse
TCGA-E7-A97P	9p21-Loss	Brisk Diffuse
TCGA-EE-A181	9p21-Loss	Brisk Diffuse
TCGA-EE-A2GH	9p21-Loss	Brisk Diffuse
TCGA-EE-A2MH	9p21-Loss	Brisk Diffuse
TCGA-ER-A19G	9p21-Loss	Brisk Diffuse
TCGA-ER-A19W	9p21-Loss	Brisk Diffuse
TCGA-ER-A2NC	9p21-Loss	Brisk Diffuse
TCGA-ER-A2ND	9p21-Loss	Brisk Diffuse
TCGA-EW-A1PA	9p21-Loss	Brisk Diffuse
TCGA-F2-A44G	9p21-Loss	Brisk Diffuse
TCGA-FB-AAQ3	9p21-Loss	Brisk Diffuse
TCGA-FD-A3SQ	9p21-Loss	Brisk Diffuse
TCGA-FD-A43Y	9p21-Loss	Brisk Diffuse
TCGA-FD-A5BU	9p21-Loss	Brisk Diffuse
TCGA-FD-A62S	9p21-Loss	Brisk Diffuse
TCGA-FR-A44A	9p21-Loss	Brisk Diffuse
TCGA-FZ-5919	9p21-Loss	Brisk Diffuse
TCGA-FZ-5922	9p21-Loss	Brisk Diffuse
TCGA-GD-A76B	9p21-Loss	Brisk Diffuse
TCGA-GF-A4EO	9p21-Loss	Brisk Diffuse
TCGA-GN-A265	9p21-Loss	Brisk Diffuse
TCGA-GN-A4U3	9p21-Loss	Brisk Diffuse
TCGA-H4-A2HQ	9p21-Loss	Brisk Diffuse
TCGA-HQ-A5ND	9p21-Loss	Brisk Diffuse
TCGA-HU-8244	9p21-Loss	Brisk Diffuse
TCGA-HU-A4G3	9p21-Loss	Brisk Diffuse
TCGA-IB-7887	9p21-Loss	Brisk Diffuse
TCGA-IB-A6UF	9p21-Loss	Brisk Diffuse
TCGA-IB-A7LX	9p21-Loss	Brisk Diffuse
TCGA-IB-AAUO	9p21-Loss	Brisk Diffuse
TCGA-IB-AAUU	9p21-Loss	Brisk Diffuse
TCGA-IP-7968	9p21-Loss	Brisk Diffuse
TCGA-K4-A4AB	9p21-Loss	Brisk Diffuse
TCGA-K4-A5RI	9p21-Loss	Brisk Diffuse
TCGA-L9-A50W	9p21-Loss	Brisk Diffuse
TCGA-LA-A446	9p21-Loss	Brisk Diffuse
TCGA-LB-A7SX	9p21-Loss	Brisk Diffuse
TCGA-LB-A8F3	9p21-Loss	Brisk Diffuse
TCGA-MP-A4T6	9p21-Loss	Brisk Diffuse
TCGA-MP-A4TF	9p21-Loss	Brisk Diffuse
TCGA-R5-A7ZR	9p21-Loss	Brisk Diffuse
TCGA-S4-A8RM	9p21-Loss	Brisk Diffuse
TCGA-S4-A8RP	9p21-Loss	Brisk Diffuse
TCGA-SY-A9G5	9p21-Loss	Brisk Diffuse
TCGA-TP-A8TT	9p21-Loss	Brisk Diffuse
TCGA-US-A77E	9p21-Loss	Brisk Diffuse
TCGA-UY-A78P	9p21-Loss	Brisk Diffuse
TCGA-UY-A9PH	9p21-Loss	Brisk Diffuse
TCGA-VQ-A8DT	9p21-Loss	Brisk Diffuse
TCGA-VQ-A8P3	9p21-Loss	Brisk Diffuse
TCGA-VQ-A8PU	9p21-Loss	Brisk Diffuse
TCGA-VQ-A91Y	9p21-Loss	Brisk Diffuse
TCGA-VQ-AA68	9p21-Loss	Brisk Diffuse
TCGA-W3-AA21	9p21-Loss	Brisk Diffuse
TCGA-WE-A8K5	9p21-Loss	Brisk Diffuse
TCGA-WE-A8ZN	9p21-Loss	Brisk Diffuse
TCGA-WE-A8ZX	9p21-Loss	Brisk Diffuse
TCGA-XF-A8HE	9p21-Loss	Brisk Diffuse
TCGA-XF-A8HI	9p21-Loss	Brisk Diffuse
TCGA-XF-A9SK	9p21-Loss	Brisk Diffuse
TCGA-XF-A9T8	9p21-Loss	Brisk Diffuse
TCGA-XF-AAN1	9p21-Loss	Brisk Diffuse
TCGA-05-4398	9p21-WT	Brisk Diffuse
TCGA-05-4417	9p21-WT	Brisk Diffuse
TCGA-05-4422	9p21-WT	Brisk Diffuse
TCGA-21-1076	9p21-WT	Brisk Diffuse
TCGA-21-5784	9p21-WT	Brisk Diffuse
TCGA-2A-AAYO	9p21-WT	Brisk Diffuse
TCGA-2A-AAYU	9p21-WT	Brisk Diffuse
TCGA-2J-AAB9	9p21-WT	Brisk Diffuse
TCGA-2J-AABV	9p21-WT	Brisk Diffuse
TCGA-34-5928	9p21-WT	Brisk Diffuse
TCGA-35-3615	9p21-WT	Brisk Diffuse
TCGA-35-4123	9p21-WT	Brisk Diffuse
TCGA-35-5375	9p21-WT	Brisk Diffuse
TCGA-37-4129	9p21-WT	Brisk Diffuse
TCGA-39-5022	9p21-WT	Brisk Diffuse
TCGA-39-5034	9p21-WT	Brisk Diffuse
TCGA-39-5039	9p21-WT	Brisk Diffuse
TCGA-3A-A9IS	9p21-WT	Brisk Diffuse
TCGA-3C-AALK	9p21-WT	Brisk Diffuse
TCGA-43-6773	9p21-WT	Brisk Diffuse
TCGA-44-2656	9p21-WT	Brisk Diffuse
TCGA-44-3396	9p21-WT	Brisk Diffuse
TCGA-44-3918	9p21-WT	Brisk Diffuse
TCGA-44-6145	9p21-WT	Brisk Diffuse
TCGA-44-6148	9p21-WT	Brisk Diffuse
TCGA-44-6775	9p21-WT	Brisk Diffuse
TCGA-44-7659	9p21-WT	Brisk Diffuse
TCGA-44-7672	9p21-WT	Brisk Diffuse
TCGA-44-A479	9p21-WT	Brisk Diffuse
TCGA-44-A47G	9p21-WT	Brisk Diffuse
TCGA-49-4512	9p21-WT	Brisk Diffuse
TCGA-49-6744	9p21-WT	Brisk Diffuse
TCGA-49-AARR	9p21-WT	Brisk Diffuse
TCGA-4J-AA1J	9p21-WT	Brisk Diffuse
TCGA-4T-AA8H	9p21-WT	Brisk Diffuse
TCGA-4Z-AA7N	9p21-WT	Brisk Diffuse
TCGA-4Z-AA81	9p21-WT	Brisk Diffuse
TCGA-4Z-AA86	9p21-WT	Brisk Diffuse
TCGA-50-5045	9p21-WT	Brisk Diffuse
TCGA-50-5066	9p21-WT	Brisk Diffuse
TCGA-50-5942	9p21-WT	Brisk Diffuse
TCGA-50-6590	9p21-WT	Brisk Diffuse
TCGA-50-8457	9p21-WT	Brisk Diffuse
TCGA-55-6968	9p21-WT	Brisk Diffuse
TCGA-55-6969	9p21-WT	Brisk Diffuse
TCGA-55-6970	9p21-WT	Brisk Diffuse
TCGA-55-6979	9p21-WT	Brisk Diffuse
TCGA-55-6984	9p21-WT	Brisk Diffuse
TCGA-55-7725	9p21-WT	Brisk Diffuse
TCGA-55-7815	9p21-WT	Brisk Diffuse
TCGA-55-7911	9p21-WT	Brisk Diffuse
TCGA-55-8208	9p21-WT	Brisk Diffuse
TCGA-55-8299	9p21-WT	Brisk Diffuse
TCGA-56-8623	9p21-WT	Brisk Diffuse
TCGA-56-A5DR	9p21-WT	Brisk Diffuse
TCGA-56-A62T	9p21-WT	Brisk Diffuse
TCGA-5S-A9Q8	9p21-WT	Brisk Diffuse
TCGA-63-A5MN	9p21-WT	Brisk Diffuse
TCGA-64-1677	9p21-WT	Brisk Diffuse
TCGA-64-5778	9p21-WT	Brisk Diffuse
TCGA-64-5779	9p21-WT	Brisk Diffuse
TCGA-66-2757	9p21-WT	Brisk Diffuse
TCGA-66-2791	9p21-WT	Brisk Diffuse
TCGA-67-3773	9p21-WT	Brisk Diffuse
TCGA-69-7978	9p21-WT	Brisk Diffuse
TCGA-69-8254	9p21-WT	Brisk Diffuse
TCGA-73-7498	9p21-WT	Brisk Diffuse
TCGA-75-5146	9p21-WT	Brisk Diffuse
TCGA-75-7030	9p21-WT	Brisk Diffuse
TCGA-78-7152	9p21-WT	Brisk Diffuse
TCGA-78-7153	9p21-WT	Brisk Diffuse
TCGA-78-7154	9p21-WT	Brisk Diffuse
TCGA-78-7155	9p21-WT	Brisk Diffuse
TCGA-78-7158	9p21-WT	Brisk Diffuse
TCGA-78-7159	9p21-WT	Brisk Diffuse
TCGA-78-7535	9p21-WT	Brisk Diffuse
TCGA-78-7536	9p21-WT	Brisk Diffuse
TCGA-78-7537	9p21-WT	Brisk Diffuse
TCGA-80-5607	9p21-WT	Brisk Diffuse
TCGA-83-5908	9p21-WT	Brisk Diffuse
TCGA-85-6798	9p21-WT	Brisk Diffuse
TCGA-85-A4PA	9p21-WT	Brisk Diffuse
TCGA-86-7701	9p21-WT	Brisk Diffuse
TCGA-86-7714	9p21-WT	Brisk Diffuse
TCGA-86-8073	9p21-WT	Brisk Diffuse
TCGA-86-8076	9p21-WT	Brisk Diffuse
TCGA-86-8278	9p21-WT	Brisk Diffuse
TCGA-86-8359	9p21-WT	Brisk Diffuse
TCGA-86-8671	9p21-WT	Brisk Diffuse
TCGA-86-8674	9p21-WT	Brisk Diffuse
TCGA-86-A4P8	9p21-WT	Brisk Diffuse
TCGA-91-A4BC	9p21-WT	Brisk Diffuse
TCGA-91-A4BD	9p21-WT	Brisk Diffuse
TCGA-93-A4JO	9p21-WT	Brisk Diffuse
TCGA-97-8172	9p21-WT	Brisk Diffuse
TCGA-97-A4LX	9p21-WT	Brisk Diffuse
TCGA-97-A4M2	9p21-WT	Brisk Diffuse
TCGA-97-A4M3	9p21-WT	Brisk Diffuse
TCGA-97-A4M5	9p21-WT	Brisk Diffuse
TCGA-98-A53D	9p21-WT	Brisk Diffuse
TCGA-99-8028	9p21-WT	Brisk Diffuse
TCGA-99-AA5R	9p21-WT	Brisk Diffuse
TCGA-A1-A0SP	9p21-WT	Brisk Diffuse
TCGA-A1-A0SQ	9p21-WT	Brisk Diffuse
TCGA-A2-A0CL	9p21-WT	Brisk Diffuse
TCGA-A2-A0D4	9p21-WT	Brisk Diffuse
TCGA-A2-A0ES	9p21-WT	Brisk Diffuse
TCGA-A2-A0EX	9p21-WT	Brisk Diffuse
TCGA-A2-A0ST	9p21-WT	Brisk Diffuse
TCGA-A2-A0SU	9p21-WT	Brisk Diffuse
TCGA-A2-A0YI	9p21-WT	Brisk Diffuse
TCGA-A2-A0YJ	9p21-WT	Brisk Diffuse
TCGA-A2-A1G4	9p21-WT	Brisk Diffuse
TCGA-A2-A25A	9p21-WT	Brisk Diffuse
TCGA-A2-A25F	9p21-WT	Brisk Diffuse
TCGA-A2-A3XW	9p21-WT	Brisk Diffuse
TCGA-A2-A3Y0	9p21-WT	Brisk Diffuse
TCGA-A5-A0G1	9p21-WT	Brisk Diffuse
TCGA-A5-A0GD	9p21-WT	Brisk Diffuse
TCGA-A5-A0GM	9p21-WT	Brisk Diffuse
TCGA-A5-A0GN	9p21-WT	Brisk Diffuse
TCGA-A5-A0GP	9p21-WT	Brisk Diffuse
TCGA-A5-A0GQ	9p21-WT	Brisk Diffuse
TCGA-A5-A0GU	9p21-WT	Brisk Diffuse
TCGA-A5-A0GW	9p21-WT	Brisk Diffuse
TCGA-A5-A0R8	9p21-WT	Brisk Diffuse
TCGA-A5-A0R9	9p21-WT	Brisk Diffuse
TCGA-A5-A0RA	9p21-WT	Brisk Diffuse
TCGA-A5-A0VQ	9p21-WT	Brisk Diffuse
TCGA-A5-A1OJ	9p21-WT	Brisk Diffuse
TCGA-A5-A2K3	9p21-WT	Brisk Diffuse
TCGA-A5-A3LP	9p21-WT	Brisk Diffuse
TCGA-A5-A7WJ	9p21-WT	Brisk Diffuse
TCGA-A6-2672	9p21-WT	Brisk Diffuse
TCGA-A6-2677	9p21-WT	Brisk Diffuse
TCGA-A6-2678	9p21-WT	Brisk Diffuse
TCGA-A6-2685	9p21-WT	Brisk Diffuse
TCGA-A6-3807	9p21-WT	Brisk Diffuse
TCGA-A6-4107	9p21-WT	Brisk Diffuse
TCGA-A6-5659	9p21-WT	Brisk Diffuse
TCGA-A6-5664	9p21-WT	Brisk Diffuse
TCGA-A6-6137	9p21-WT	Brisk Diffuse
TCGA-A6-6140	9p21-WT	Brisk Diffuse
TCGA-A6-6141	9p21-WT	Brisk Diffuse
TCGA-A8-A06N	9p21-WT	Brisk Diffuse
TCGA-A8-A07O	9p21-WT	Brisk Diffuse
TCGA-A8-A082	9p21-WT	Brisk Diffuse
TCGA-A8-A09Z	9p21-WT	Brisk Diffuse
TCGA-A8-A0A1	9p21-WT	Brisk Diffuse
TCGA-AA-3514	9p21-WT	Brisk Diffuse
TCGA-AA-3519	9p21-WT	Brisk Diffuse
TCGA-AA-3521	9p21-WT	Brisk Diffuse
TCGA-AA-3522	9p21-WT	Brisk Diffuse
TCGA-AA-3525	9p21-WT	Brisk Diffuse
TCGA-AA-3526	9p21-WT	Brisk Diffuse
TCGA-AA-3542	9p21-WT	Brisk Diffuse
TCGA-AA-3543	9p21-WT	Brisk Diffuse
TCGA-AA-3549	9p21-WT	Brisk Diffuse
TCGA-AA-3552	9p21-WT	Brisk Diffuse
TCGA-AA-3560	9p21-WT	Brisk Diffuse
TCGA-AA-3680	9p21-WT	Brisk Diffuse
TCGA-AA-3688	9p21-WT	Brisk Diffuse
TCGA-AA-3692	9p21-WT	Brisk Diffuse
TCGA-AA-3811	9p21-WT	Brisk Diffuse
TCGA-AA-3814	9p21-WT	Brisk Diffuse
TCGA-AA-3818	9p21-WT	Brisk Diffuse
TCGA-AA-3819	9p21-WT	Brisk Diffuse
TCGA-AA-3831	9p21-WT	Brisk Diffuse
TCGA-AA-3841	9p21-WT	Brisk Diffuse
TCGA-AA-3845	9p21-WT	Brisk Diffuse
TCGA-AA-3846	9p21-WT	Brisk Diffuse
TCGA-AA-3875	9p21-WT	Brisk Diffuse
TCGA-AA-3877	9p21-WT	Brisk Diffuse
TCGA-AA-3947	9p21-WT	Brisk Diffuse
TCGA-AA-3956	9p21-WT	Brisk Diffuse
TCGA-AA-3973	9p21-WT	Brisk Diffuse
TCGA-AA-3975	9p21-WT	Brisk Diffuse
TCGA-AA-3982	9p21-WT	Brisk Diffuse
TCGA-AA-3984	9p21-WT	Brisk Diffuse
TCGA-AA-3986	9p21-WT	Brisk Diffuse
TCGA-AA-3989	9p21-WT	Brisk Diffuse
TCGA-AA-A00A	9p21-WT	Brisk Diffuse
TCGA-AA-A00E	9p21-WT	Brisk Diffuse
TCGA-AA-A00J	9p21-WT	Brisk Diffuse
TCGA-AA-A00K	9p21-WT	Brisk Diffuse
TCGA-AA-A00L	9p21-WT	Brisk Diffuse
TCGA-AA-A00N	9p21-WT	Brisk Diffuse
TCGA-AA-A00O	9p21-WT	Brisk Diffuse
TCGA-AA-A00U	9p21-WT	Brisk Diffuse
TCGA-AA-A00W	9p21-WT	Brisk Diffuse
TCGA-AA-A00Z	9p21-WT	Brisk Diffuse
TCGA-AA-A010	9p21-WT	Brisk Diffuse
TCGA-AA-A01G	9p21-WT	Brisk Diffuse
TCGA-AA-A01P	9p21-WT	Brisk Diffuse
TCGA-AA-A01R	9p21-WT	Brisk Diffuse
TCGA-AA-A01X	9p21-WT	Brisk Diffuse
TCGA-AA-A02E	9p21-WT	Brisk Diffuse
TCGA-AA-A02H	9p21-WT	Brisk Diffuse
TCGA-AA-A02Y	9p21-WT	Brisk Diffuse
TCGA-AC-A23C	9p21-WT	Brisk Diffuse
TCGA-AC-A3OD	9p21-WT	Brisk Diffuse
TCGA-AC-A3TM	9p21-WT	Brisk Diffuse
TCGA-AC-A3YJ	9p21-WT	Brisk Diffuse
TCGA-AC-A6IX	9p21-WT	Brisk Diffuse
TCGA-AC-A6NO	9p21-WT	Brisk Diffuse
TCGA-AD-6964	9p21-WT	Brisk Diffuse
TCGA-AF-2691	9p21-WT	Brisk Diffuse
TCGA-AF-2693	9p21-WT	Brisk Diffuse
TCGA-AF-4110	9p21-WT	Brisk Diffuse
TCGA-AF-5654	9p21-WT	Brisk Diffuse
TCGA-AF-6136	9p21-WT	Brisk Diffuse
TCGA-AF-6672	9p21-WT	Brisk Diffuse
TCGA-AF-A56N	9p21-WT	Brisk Diffuse
TCGA-AG-3578	9p21-WT	Brisk Diffuse
TCGA-AG-3580	9p21-WT	Brisk Diffuse
TCGA-AG-3581	9p21-WT	Brisk Diffuse
TCGA-AG-3582	9p21-WT	Brisk Diffuse
TCGA-AG-3584	9p21-WT	Brisk Diffuse
TCGA-AG-3586	9p21-WT	Brisk Diffuse
TCGA-AG-3601	9p21-WT	Brisk Diffuse
TCGA-AG-3602	9p21-WT	Brisk Diffuse
TCGA-AG-3608	9p21-WT	Brisk Diffuse
TCGA-AG-3609	9p21-WT	Brisk Diffuse
TCGA-AG-3728	9p21-WT	Brisk Diffuse
TCGA-AG-3893	9p21-WT	Brisk Diffuse
TCGA-AG-3898	9p21-WT	Brisk Diffuse
TCGA-AG-3901	9p21-WT	Brisk Diffuse
TCGA-AG-3999	9p21-WT	Brisk Diffuse
TCGA-AG-4007	9p21-WT	Brisk Diffuse
TCGA-AG-4008	9p21-WT	Brisk Diffuse
TCGA-AG-A002	9p21-WT	Brisk Diffuse
TCGA-AG-A008	9p21-WT	Brisk Diffuse
TCGA-AG-A00C	9p21-WT	Brisk Diffuse
TCGA-AG-A00Y	9p21-WT	Brisk Diffuse
TCGA-AG-A011	9p21-WT	Brisk Diffuse
TCGA-AG-A016	9p21-WT	Brisk Diffuse
TCGA-AG-A01J	9p21-WT	Brisk Diffuse
TCGA-AG-A025	9p21-WT	Brisk Diffuse
TCGA-AG-A02X	9p21-WT	Brisk Diffuse
TCGA-AH-6547	9p21-WT	Brisk Diffuse
TCGA-AJ-A2QL	9p21-WT	Brisk Diffuse
TCGA-AJ-A3BK	9p21-WT	Brisk Diffuse
TCGA-AJ-A3EK	9p21-WT	Brisk Diffuse
TCGA-AJ-A3NE	9p21-WT	Brisk Diffuse
TCGA-AJ-A8CT	9p21-WT	Brisk Diffuse
TCGA-AJ-A8CV	9p21-WT	Brisk Diffuse
TCGA-AM-5821	9p21-WT	Brisk Diffuse
TCGA-AN-A0FL	9p21-WT	Brisk Diffuse
TCGA-AN-A0FN	9p21-WT	Brisk Diffuse
TCGA-AO-A0JC	9p21-WT	Brisk Diffuse
TCGA-AO-A12D	9p21-WT	Brisk Diffuse
TCGA-AP-A054	9p21-WT	Brisk Diffuse
TCGA-AP-A059	9p21-WT	Brisk Diffuse
TCGA-AP-A05D	9p21-WT	Brisk Diffuse
TCGA-AP-A05N	9p21-WT	Brisk Diffuse
TCGA-AP-A05O	9p21-WT	Brisk Diffuse
TCGA-AP-A05P	9p21-WT	Brisk Diffuse
TCGA-AP-A0LG	9p21-WT	Brisk Diffuse
TCGA-AP-A0LH	9p21-WT	Brisk Diffuse
TCGA-AP-A0LJ	9p21-WT	Brisk Diffuse
TCGA-AP-A0LL	9p21-WT	Brisk Diffuse
TCGA-AP-A0LO	9p21-WT	Brisk Diffuse
TCGA-AP-A0LT	9p21-WT	Brisk Diffuse
TCGA-AP-A0LV	9p21-WT	Brisk Diffuse
TCGA-AP-A1DH	9p21-WT	Brisk Diffuse
TCGA-AP-A1DK	9p21-WT	Brisk Diffuse
TCGA-AP-A1DM	9p21-WT	Brisk Diffuse
TCGA-AP-A1E1	9p21-WT	Brisk Diffuse
TCGA-AQ-A7U7	9p21-WT	Brisk Diffuse
TCGA-AR-A1AJ	9p21-WT	Brisk Diffuse
TCGA-AR-A1AK	9p21-WT	Brisk Diffuse
TCGA-AR-A1AU	9p21-WT	Brisk Diffuse
TCGA-AR-A1AX	9p21-WT	Brisk Diffuse
TCGA-AR-A24M	9p21-WT	Brisk Diffuse
TCGA-AR-A24O	9p21-WT	Brisk Diffuse
TCGA-AR-A24P	9p21-WT	Brisk Diffuse
TCGA-AR-A24U	9p21-WT	Brisk Diffuse
TCGA-AR-A24X	9p21-WT	Brisk Diffuse
TCGA-AR-A254	9p21-WT	Brisk Diffuse
TCGA-AR-A2LH	9p21-WT	Brisk Diffuse
TCGA-AR-A2LJ	9p21-WT	Brisk Diffuse
TCGA-AR-A5QN	9p21-WT	Brisk Diffuse
TCGA-AX-A063	9p21-WT	Brisk Diffuse
TCGA-AX-A06L	9p21-WT	Brisk Diffuse
TCGA-AX-A1C4	9p21-WT	Brisk Diffuse
TCGA-AX-A1CA	9p21-WT	Brisk Diffuse
TCGA-AX-A1CC	9p21-WT	Brisk Diffuse
TCGA-AX-A1CE	9p21-WT	Brisk Diffuse
TCGA-AX-A1CI	9p21-WT	Brisk Diffuse
TCGA-AX-A1CK	9p21-WT	Brisk Diffuse
TCGA-AX-A2IN	9p21-WT	Brisk Diffuse
TCGA-AY-A71X	9p21-WT	Brisk Diffuse
TCGA-AZ-4615	9p21-WT	Brisk Diffuse
TCGA-B5-A0JR	9p21-WT	Brisk Diffuse
TCGA-B5-A0JS	9p21-WT	Brisk Diffuse
TCGA-B5-A0JU	9p21-WT	Brisk Diffuse
TCGA-B5-A0JV	9p21-WT	Brisk Diffuse
TCGA-B5-A0JY	9p21-WT	Brisk Diffuse
TCGA-B5-A0JZ	9p21-WT	Brisk Diffuse
TCGA-B5-A0K0	9p21-WT	Brisk Diffuse
TCGA-B5-A0K2	9p21-WT	Brisk Diffuse
TCGA-B5-A0K7	9p21-WT	Brisk Diffuse
TCGA-B5-A11E	9p21-WT	Brisk Diffuse
TCGA-B5-A11G	9p21-WT	Brisk Diffuse
TCGA-B5-A11J	9p21-WT	Brisk Diffuse
TCGA-B5-A11L	9p21-WT	Brisk Diffuse
TCGA-B5-A11N	9p21-WT	Brisk Diffuse
TCGA-B5-A11W	9p21-WT	Brisk Diffuse
TCGA-B5-A1MX	9p21-WT	Brisk Diffuse
TCGA-B6-A0IG	9p21-WT	Brisk Diffuse
TCGA-B6-A0IM	9p21-WT	Brisk Diffuse
TCGA-B6-A0IP	9p21-WT	Brisk Diffuse
TCGA-B6-A0RV	9p21-WT	Brisk Diffuse
TCGA-B6-A0WS	9p21-WT	Brisk Diffuse
TCGA-B6-A0X4	9p21-WT	Brisk Diffuse
TCGA-B6-A0X5	9p21-WT	Brisk Diffuse
TCGA-B7-5816	9p21-WT	Brisk Diffuse
TCGA-BG-A0LX	9p21-WT	Brisk Diffuse
TCGA-BG-A0M0	9p21-WT	Brisk Diffuse
TCGA-BG-A0M2	9p21-WT	Brisk Diffuse
TCGA-BG-A0M7	9p21-WT	Brisk Diffuse
TCGA-BG-A0MC	9p21-WT	Brisk Diffuse
TCGA-BG-A0MG	9p21-WT	Brisk Diffuse
TCGA-BG-A0MT	9p21-WT	Brisk Diffuse
TCGA-BG-A0MU	9p21-WT	Brisk Diffuse
TCGA-BG-A0RY	9p21-WT	Brisk Diffuse
TCGA-BG-A0VT	9p21-WT	Brisk Diffuse
TCGA-BG-A0VV	9p21-WT	Brisk Diffuse
TCGA-BG-A0VX	9p21-WT	Brisk Diffuse
TCGA-BG-A0VZ	9p21-WT	Brisk Diffuse
TCGA-BG-A2AD	9p21-WT	Brisk Diffuse
TCGA-BG-A2AE	9p21-WT	Brisk Diffuse
TCGA-BH-A0AV	9p21-WT	Brisk Diffuse
TCGA-BH-A0BZ	9p21-WT	Brisk Diffuse
TCGA-BH-A0H5	9p21-WT	Brisk Diffuse
TCGA-BH-A0HB	9p21-WT	Brisk Diffuse
TCGA-BH-A0HI	9p21-WT	Brisk Diffuse
TCGA-BH-A1EX	9p21-WT	Brisk Diffuse
TCGA-BH-A42U	9p21-WT	Brisk Diffuse
TCGA-BK-A0C9	9p21-WT	Brisk Diffuse
TCGA-BK-A26L	9p21-WT	Brisk Diffuse
TCGA-BK-A56F	9p21-WT	Brisk Diffuse
TCGA-BK-A6W3	9p21-WT	Brisk Diffuse
TCGA-BR-6452	9p21-WT	Brisk Diffuse
TCGA-BR-6453	9p21-WT	Brisk Diffuse
TCGA-BR-6455	9p21-WT	Brisk Diffuse
TCGA-BR-6563	9p21-WT	Brisk Diffuse
TCGA-BR-6564	9p21-WT	Brisk Diffuse
TCGA-BR-6565	9p21-WT	Brisk Diffuse
TCGA-BR-6566	9p21-WT	Brisk Diffuse
TCGA-BR-6705	9p21-WT	Brisk Diffuse
TCGA-BR-6706	9p21-WT	Brisk Diffuse
TCGA-BR-6710	9p21-WT	Brisk Diffuse
TCGA-BR-6802	9p21-WT	Brisk Diffuse
TCGA-BR-6852	9p21-WT	Brisk Diffuse
TCGA-BR-7196	9p21-WT	Brisk Diffuse
TCGA-BR-7703	9p21-WT	Brisk Diffuse
TCGA-BR-7851	9p21-WT	Brisk Diffuse
TCGA-BR-7957	9p21-WT	Brisk Diffuse
TCGA-BR-7958	9p21-WT	Brisk Diffuse
TCGA-BR-8078	9p21-WT	Brisk Diffuse
TCGA-BR-8081	9p21-WT	Brisk Diffuse
TCGA-BR-8286	9p21-WT	Brisk Diffuse
TCGA-BR-8289	9p21-WT	Brisk Diffuse
TCGA-BR-8296	9p21-WT	Brisk Diffuse
TCGA-BR-8297	9p21-WT	Brisk Diffuse
TCGA-BR-8360	9p21-WT	Brisk Diffuse
TCGA-BR-8361	9p21-WT	Brisk Diffuse
TCGA-BR-8362	9p21-WT	Brisk Diffuse
TCGA-BR-8363	9p21-WT	Brisk Diffuse
TCGA-BR-8366	9p21-WT	Brisk Diffuse
TCGA-BR-8367	9p21-WT	Brisk Diffuse
TCGA-BR-8368	9p21-WT	Brisk Diffuse
TCGA-BR-8370	9p21-WT	Brisk Diffuse
TCGA-BR-8372	9p21-WT	Brisk Diffuse
TCGA-BR-8380	9p21-WT	Brisk Diffuse
TCGA-BR-8384	9p21-WT	Brisk Diffuse
TCGA-BR-8590	9p21-WT	Brisk Diffuse
TCGA-BR-8592	9p21-WT	Brisk Diffuse
TCGA-BR-8676	9p21-WT	Brisk Diffuse
TCGA-BR-8680	9p21-WT	Brisk Diffuse
TCGA-BR-8690	9p21-WT	Brisk Diffuse
TCGA-BR-A44T	9p21-WT	Brisk Diffuse
TCGA-BR-A4IU	9p21-WT	Brisk Diffuse
TCGA-BR-A4IV	9p21-WT	Brisk Diffuse
TCGA-BR-A4IY	9p21-WT	Brisk Diffuse
TCGA-BR-A4IZ	9p21-WT	Brisk Diffuse
TCGA-BR-A4J2	9p21-WT	Brisk Diffuse
TCGA-BR-A4J7	9p21-WT	Brisk Diffuse
TCGA-BR-A4QL	9p21-WT	Brisk Diffuse
TCGA-BS-A0T9	9p21-WT	Brisk Diffuse
TCGA-BS-A0TA	9p21-WT	Brisk Diffuse
TCGA-BS-A0TD	9p21-WT	Brisk Diffuse
TCGA-BS-A0TE	9p21-WT	Brisk Diffuse
TCGA-BS-A0UA	9p21-WT	Brisk Diffuse
TCGA-BS-A0UF	9p21-WT	Brisk Diffuse
TCGA-BS-A0UL	9p21-WT	Brisk Diffuse
TCGA-BS-A0V6	9p21-WT	Brisk Diffuse
TCGA-BS-A0V7	9p21-WT	Brisk Diffuse
TCGA-BT-A20O	9p21-WT	Brisk Diffuse
TCGA-BT-A42F	9p21-WT	Brisk Diffuse
TCGA-C4-A0EZ	9p21-WT	Brisk Diffuse
TCGA-C5-A1BE	9p21-WT	Brisk Diffuse
TCGA-C5-A1BF	9p21-WT	Brisk Diffuse
TCGA-C5-A1BI	9p21-WT	Brisk Diffuse
TCGA-C5-A1BL	9p21-WT	Brisk Diffuse
TCGA-C5-A1BQ	9p21-WT	Brisk Diffuse
TCGA-C5-A1M5	9p21-WT	Brisk Diffuse
TCGA-C5-A1M7	9p21-WT	Brisk Diffuse
TCGA-C5-A1MH	9p21-WT	Brisk Diffuse
TCGA-C5-A2LY	9p21-WT	Brisk Diffuse
TCGA-C5-A2M1	9p21-WT	Brisk Diffuse
TCGA-C5-A3HL	9p21-WT	Brisk Diffuse
TCGA-C5-A7CJ	9p21-WT	Brisk Diffuse
TCGA-C5-A907	9p21-WT	Brisk Diffuse
TCGA-C8-A12N	9p21-WT	Brisk Diffuse
TCGA-C8-A12V	9p21-WT	Brisk Diffuse
TCGA-C8-A135	9p21-WT	Brisk Diffuse
TCGA-C8-A1HE	9p21-WT	Brisk Diffuse
TCGA-C8-A1HF	9p21-WT	Brisk Diffuse
TCGA-C8-A1HI	9p21-WT	Brisk Diffuse
TCGA-C8-A1HJ	9p21-WT	Brisk Diffuse
TCGA-C8-A1HK	9p21-WT	Brisk Diffuse
TCGA-C8-A26W	9p21-WT	Brisk Diffuse
TCGA-C8-A275	9p21-WT	Brisk Diffuse
TCGA-C8-A278	9p21-WT	Brisk Diffuse
TCGA-CD-A487	9p21-WT	Brisk Diffuse
TCGA-CD-A4MI	9p21-WT	Brisk Diffuse
TCGA-CF-A9FM	9p21-WT	Brisk Diffuse
TCGA-CG-4300	9p21-WT	Brisk Diffuse
TCGA-CG-4305	9p21-WT	Brisk Diffuse
TCGA-CG-4462	9p21-WT	Brisk Diffuse
TCGA-CG-4474	9p21-WT	Brisk Diffuse
TCGA-CH-5750	9p21-WT	Brisk Diffuse
TCGA-CH-5753	9p21-WT	Brisk Diffuse
TCGA-CH-5763	9p21-WT	Brisk Diffuse
TCGA-CK-4947	9p21-WT	Brisk Diffuse
TCGA-CK-5916	9p21-WT	Brisk Diffuse
TCGA-CK-6747	9p21-WT	Brisk Diffuse
TCGA-CK-6748	9p21-WT	Brisk Diffuse
TCGA-CL-5918	9p21-WT	Brisk Diffuse
TCGA-CM-5349	9p21-WT	Brisk Diffuse
TCGA-CM-6171	9p21-WT	Brisk Diffuse
TCGA-D1-A0ZO	9p21-WT	Brisk Diffuse
TCGA-D1-A0ZR	9p21-WT	Brisk Diffuse
TCGA-D1-A0ZV	9p21-WT	Brisk Diffuse
TCGA-D1-A101	9p21-WT	Brisk Diffuse
TCGA-D1-A103	9p21-WT	Brisk Diffuse
TCGA-D1-A15W	9p21-WT	Brisk Diffuse
TCGA-D1-A15X	9p21-WT	Brisk Diffuse
TCGA-D1-A15Z	9p21-WT	Brisk Diffuse
TCGA-D1-A160	9p21-WT	Brisk Diffuse
TCGA-D1-A161	9p21-WT	Brisk Diffuse
TCGA-D1-A163	9p21-WT	Brisk Diffuse
TCGA-D1-A165	9p21-WT	Brisk Diffuse
TCGA-D1-A16B	9p21-WT	Brisk Diffuse
TCGA-D1-A16D	9p21-WT	Brisk Diffuse
TCGA-D1-A16J	9p21-WT	Brisk Diffuse
TCGA-D1-A16O	9p21-WT	Brisk Diffuse
TCGA-D1-A16R	9p21-WT	Brisk Diffuse
TCGA-D1-A16V	9p21-WT	Brisk Diffuse
TCGA-D1-A16X	9p21-WT	Brisk Diffuse
TCGA-D1-A16Y	9p21-WT	Brisk Diffuse
TCGA-D1-A174	9p21-WT	Brisk Diffuse
TCGA-D1-A175	9p21-WT	Brisk Diffuse
TCGA-D1-A176	9p21-WT	Brisk Diffuse
TCGA-D1-A17A	9p21-WT	Brisk Diffuse
TCGA-D1-A17B	9p21-WT	Brisk Diffuse
TCGA-D1-A17F	9p21-WT	Brisk Diffuse
TCGA-D1-A17L	9p21-WT	Brisk Diffuse
TCGA-D1-A17M	9p21-WT	Brisk Diffuse
TCGA-D1-A17N	9p21-WT	Brisk Diffuse
TCGA-D1-A17Q	9p21-WT	Brisk Diffuse
TCGA-D1-A17R	9p21-WT	Brisk Diffuse
TCGA-D1-A17S	9p21-WT	Brisk Diffuse
TCGA-D1-A1NY	9p21-WT	Brisk Diffuse
TCGA-D1-A1O5	9p21-WT	Brisk Diffuse
TCGA-D1-A1O8	9p21-WT	Brisk Diffuse
TCGA-D1-A2G5	9p21-WT	Brisk Diffuse
TCGA-D1-A2G6	9p21-WT	Brisk Diffuse
TCGA-D1-A3DA	9p21-WT	Brisk Diffuse
TCGA-D1-A3DG	9p21-WT	Brisk Diffuse
TCGA-D3-A2J9	9p21-WT	Brisk Diffuse
TCGA-D3-A2JH	9p21-WT	Brisk Diffuse
TCGA-D3-A8GJ	9p21-WT	Brisk Diffuse
TCGA-D3-A8GQ	9p21-WT	Brisk Diffuse
TCGA-D5-6532	9p21-WT	Brisk Diffuse
TCGA-D5-6536	9p21-WT	Brisk Diffuse
TCGA-D5-6540	9p21-WT	Brisk Diffuse
TCGA-D5-6541	9p21-WT	Brisk Diffuse
TCGA-D7-8570	9p21-WT	Brisk Diffuse
TCGA-D7-8572	9p21-WT	Brisk Diffuse
TCGA-D7-8573	9p21-WT	Brisk Diffuse
TCGA-D7-8574	9p21-WT	Brisk Diffuse
TCGA-D7-8579	9p21-WT	Brisk Diffuse
TCGA-D7-A4YV	9p21-WT	Brisk Diffuse
TCGA-D7-A4YX	9p21-WT	Brisk Diffuse
TCGA-D7-A6ET	9p21-WT	Brisk Diffuse
TCGA-D7-A6F2	9p21-WT	Brisk Diffuse
TCGA-D7-A74B	9p21-WT	Brisk Diffuse
TCGA-D8-A1JL	9p21-WT	Brisk Diffuse
TCGA-D8-A1JN	9p21-WT	Brisk Diffuse
TCGA-D8-A1XG	9p21-WT	Brisk Diffuse
TCGA-D8-A27G	9p21-WT	Brisk Diffuse
TCGA-DA-A1IB	9p21-WT	Brisk Diffuse
TCGA-DA-A3F2	9p21-WT	Brisk Diffuse
TCGA-DA-A3F8	9p21-WT	Brisk Diffuse
TCGA-DC-5869	9p21-WT	Brisk Diffuse
TCGA-DC-6156	9p21-WT	Brisk Diffuse
TCGA-DI-A1BY	9p21-WT	Brisk Diffuse
TCGA-DI-A1C3	9p21-WT	Brisk Diffuse
TCGA-DI-A1NO	9p21-WT	Brisk Diffuse
TCGA-DM-A1D6	9p21-WT	Brisk Diffuse
TCGA-DM-A1D7	9p21-WT	Brisk Diffuse
TCGA-DM-A1HA	9p21-WT	Brisk Diffuse
TCGA-DM-A28E	9p21-WT	Brisk Diffuse
TCGA-DY-A1DD	9p21-WT	Brisk Diffuse
TCGA-E2-A108	9p21-WT	Brisk Diffuse
TCGA-E2-A15L	9p21-WT	Brisk Diffuse
TCGA-E2-A1B6	9p21-WT	Brisk Diffuse
TCGA-E2-A1IN	9p21-WT	Brisk Diffuse
TCGA-E2-A1L7	9p21-WT	Brisk Diffuse
TCGA-E2-A2P6	9p21-WT	Brisk Diffuse
TCGA-E2-A3DX	9p21-WT	Brisk Diffuse
TCGA-E7-A4IJ	9p21-WT	Brisk Diffuse
TCGA-E7-A6ME	9p21-WT	Brisk Diffuse
TCGA-E7-A6MF	9p21-WT	Brisk Diffuse
TCGA-E7-A7DV	9p21-WT	Brisk Diffuse
TCGA-E9-A1N4	9p21-WT	Brisk Diffuse
TCGA-E9-A1N8	9p21-WT	Brisk Diffuse
TCGA-E9-A1ND	9p21-WT	Brisk Diffuse
TCGA-E9-A1NE	9p21-WT	Brisk Diffuse
TCGA-E9-A227	9p21-WT	Brisk Diffuse
TCGA-E9-A248	9p21-WT	Brisk Diffuse
TCGA-E9-A249	9p21-WT	Brisk Diffuse
TCGA-E9-A2JS	9p21-WT	Brisk Diffuse
TCGA-E9-A2JT	9p21-WT	Brisk Diffuse
TCGA-E9-A54Y	9p21-WT	Brisk Diffuse
TCGA-EA-A3HQ	9p21-WT	Brisk Diffuse
TCGA-EA-A3HS	9p21-WT	Brisk Diffuse
TCGA-EA-A3QD	9p21-WT	Brisk Diffuse
TCGA-EA-A3QE	9p21-WT	Brisk Diffuse
TCGA-EA-A410	9p21-WT	Brisk Diffuse
TCGA-EA-A439	9p21-WT	Brisk Diffuse
TCGA-EA-A50E	9p21-WT	Brisk Diffuse
TCGA-EA-A78R	9p21-WT	Brisk Diffuse
TCGA-EB-A6L9	9p21-WT	Brisk Diffuse
TCGA-EC-A1QX	9p21-WT	Brisk Diffuse
TCGA-EE-A29M	9p21-WT	Brisk Diffuse
TCGA-EE-A2MC	9p21-WT	Brisk Diffuse
TCGA-EE-A2ME	9p21-WT	Brisk Diffuse
TCGA-EE-A2MT	9p21-WT	Brisk Diffuse
TCGA-EI-6507	9p21-WT	Brisk Diffuse
TCGA-EI-6510	9p21-WT	Brisk Diffuse
TCGA-EI-6882	9p21-WT	Brisk Diffuse
TCGA-EI-6885	9p21-WT	Brisk Diffuse
TCGA-EJ-5494	9p21-WT	Brisk Diffuse
TCGA-EJ-5501	9p21-WT	Brisk Diffuse
TCGA-EJ-5502	9p21-WT	Brisk Diffuse
TCGA-EJ-5506	9p21-WT	Brisk Diffuse
TCGA-EJ-5510	9p21-WT	Brisk Diffuse
TCGA-EJ-5515	9p21-WT	Brisk Diffuse
TCGA-EJ-5522	9p21-WT	Brisk Diffuse
TCGA-EJ-5524	9p21-WT	Brisk Diffuse
TCGA-EJ-7315	9p21-WT	Brisk Diffuse
TCGA-EJ-7321	9p21-WT	Brisk Diffuse
TCGA-EJ-7328	9p21-WT	Brisk Diffuse
TCGA-EJ-7782	9p21-WT	Brisk Diffuse
TCGA-EJ-7788	9p21-WT	Brisk Diffuse
TCGA-EJ-7797	9p21-WT	Brisk Diffuse
TCGA-EO-A22R	9p21-WT	Brisk Diffuse
TCGA-EO-A22S	9p21-WT	Brisk Diffuse
TCGA-ER-A198	9p21-WT	Brisk Diffuse
TCGA-ER-A1A1	9p21-WT	Brisk Diffuse
TCGA-EW-A1IZ	9p21-WT	Brisk Diffuse
TCGA-EW-A1J5	9p21-WT	Brisk Diffuse
TCGA-EW-A6SC	9p21-WT	Brisk Diffuse
TCGA-EX-A69L	9p21-WT	Brisk Diffuse
TCGA-EX-A8YF	9p21-WT	Brisk Diffuse
TCGA-EY-A210	9p21-WT	Brisk Diffuse
TCGA-EY-A4KR	9p21-WT	Brisk Diffuse
TCGA-EY-A548	9p21-WT	Brisk Diffuse
TCGA-EY-A5W2	9p21-WT	Brisk Diffuse
TCGA-F1-6874	9p21-WT	Brisk Diffuse
TCGA-F2-7273	9p21-WT	Brisk Diffuse
TCGA-F4-6460	9p21-WT	Brisk Diffuse
TCGA-F4-6703	9p21-WT	Brisk Diffuse
TCGA-F4-6806	9p21-WT	Brisk Diffuse
TCGA-F4-6854	9p21-WT	Brisk Diffuse
TCGA-F5-6465	9p21-WT	Brisk Diffuse
TCGA-F5-6571	9p21-WT	Brisk Diffuse
TCGA-F5-6812	9p21-WT	Brisk Diffuse
TCGA-F5-6863	9p21-WT	Brisk Diffuse
TCGA-FB-A4P5	9p21-WT	Brisk Diffuse
TCGA-FC-A8O0	9p21-WT	Brisk Diffuse
TCGA-FD-A3B7	9p21-WT	Brisk Diffuse
TCGA-FD-A5BS	9p21-WT	Brisk Diffuse
TCGA-FI-A2CX	9p21-WT	Brisk Diffuse
TCGA-FI-A2F8	9p21-WT	Brisk Diffuse
TCGA-FJ-A3Z9	9p21-WT	Brisk Diffuse
TCGA-FJ-A3ZF	9p21-WT	Brisk Diffuse
TCGA-FP-7916	9p21-WT	Brisk Diffuse
TCGA-FP-7998	9p21-WT	Brisk Diffuse
TCGA-FS-A1ZP	9p21-WT	Brisk Diffuse
TCGA-FS-A1ZU	9p21-WT	Brisk Diffuse
TCGA-FT-A3EE	9p21-WT	Brisk Diffuse
TCGA-FU-A2QG	9p21-WT	Brisk Diffuse
TCGA-FU-A3TQ	9p21-WT	Brisk Diffuse
TCGA-FU-A3WB	9p21-WT	Brisk Diffuse
TCGA-FU-A770	9p21-WT	Brisk Diffuse
TCGA-G2-A2EL	9p21-WT	Brisk Diffuse
TCGA-G4-6293	9p21-WT	Brisk Diffuse
TCGA-G4-6298	9p21-WT	Brisk Diffuse
TCGA-G4-6299	9p21-WT	Brisk Diffuse
TCGA-G4-6303	9p21-WT	Brisk Diffuse
TCGA-G4-6315	9p21-WT	Brisk Diffuse
TCGA-G4-6317	9p21-WT	Brisk Diffuse
TCGA-G4-6627	9p21-WT	Brisk Diffuse
TCGA-G9-6496	9p21-WT	Brisk Diffuse
TCGA-G9-A9S0	9p21-WT	Brisk Diffuse
TCGA-GM-A2DA	9p21-WT	Brisk Diffuse
TCGA-GM-A2DF	9p21-WT	Brisk Diffuse
TCGA-GM-A2DK	9p21-WT	Brisk Diffuse
TCGA-GM-A2DN	9p21-WT	Brisk Diffuse
TCGA-GU-A42P	9p21-WT	Brisk Diffuse
TCGA-GV-A3JX	9p21-WT	Brisk Diffuse
TCGA-H4-A2HO	9p21-WT	Brisk Diffuse
TCGA-HC-7738	9p21-WT	Brisk Diffuse
TCGA-HC-A4ZV	9p21-WT	Brisk Diffuse
TCGA-HG-A2PA	9p21-WT	Brisk Diffuse
TCGA-HM-A3JK	9p21-WT	Brisk Diffuse
TCGA-HM-A4S6	9p21-WT	Brisk Diffuse
TCGA-HM-A6W2	9p21-WT	Brisk Diffuse
TCGA-HU-8604	9p21-WT	Brisk Diffuse
TCGA-HU-A4GF	9p21-WT	Brisk Diffuse
TCGA-HU-A4GJ	9p21-WT	Brisk Diffuse
TCGA-HU-A4GY	9p21-WT	Brisk Diffuse
TCGA-HU-A4HB	9p21-WT	Brisk Diffuse
TCGA-HZ-A77P	9p21-WT	Brisk Diffuse
TCGA-IB-7644	9p21-WT	Brisk Diffuse
TCGA-IB-7888	9p21-WT	Brisk Diffuse
TCGA-IB-7891	9p21-WT	Brisk Diffuse
TCGA-IB-8126	9p21-WT	Brisk Diffuse
TCGA-IB-A5ST	9p21-WT	Brisk Diffuse
TCGA-IB-AAUM	9p21-WT	Brisk Diffuse
TCGA-IB-AAUP	9p21-WT	Brisk Diffuse
TCGA-IB-AAUR	9p21-WT	Brisk Diffuse
TCGA-IB-AAUV	9p21-WT	Brisk Diffuse
TCGA-IN-7808	9p21-WT	Brisk Diffuse
TCGA-IR-A3L7	9p21-WT	Brisk Diffuse
TCGA-IR-A3LC	9p21-WT	Brisk Diffuse
TCGA-IR-A3LK	9p21-WT	Brisk Diffuse
TCGA-J2-A4AE	9p21-WT	Brisk Diffuse
TCGA-J4-A67R	9p21-WT	Brisk Diffuse
TCGA-J4-A67S	9p21-WT	Brisk Diffuse
TCGA-J4-A6G1	9p21-WT	Brisk Diffuse
TCGA-J4-A6G3	9p21-WT	Brisk Diffuse
TCGA-JW-A5VG	9p21-WT	Brisk Diffuse
TCGA-JW-A5VK	9p21-WT	Brisk Diffuse
TCGA-K4-A5RJ	9p21-WT	Brisk Diffuse
TCGA-L3-A4E7	9p21-WT	Brisk Diffuse
TCGA-L4-A4E6	9p21-WT	Brisk Diffuse
TCGA-L9-A443	9p21-WT	Brisk Diffuse
TCGA-LB-A9Q5	9p21-WT	Brisk Diffuse
TCGA-LL-A50Y	9p21-WT	Brisk Diffuse
TCGA-LL-A5YN	9p21-WT	Brisk Diffuse
TCGA-LP-A4AX	9p21-WT	Brisk Diffuse
TCGA-LT-A5Z6	9p21-WT	Brisk Diffuse
TCGA-M7-A723	9p21-WT	Brisk Diffuse
TCGA-MA-AA3W	9p21-WT	Brisk Diffuse
TCGA-MA-AA3Z	9p21-WT	Brisk Diffuse
TCGA-MA-AA41	9p21-WT	Brisk Diffuse
TCGA-MA-AA42	9p21-WT	Brisk Diffuse
TCGA-MG-AAMC	9p21-WT	Brisk Diffuse
TCGA-MP-A4T4	9p21-WT	Brisk Diffuse
TCGA-MP-A4TH	9p21-WT	Brisk Diffuse
TCGA-MU-A51Y	9p21-WT	Brisk Diffuse
TCGA-MU-A8JM	9p21-WT	Brisk Diffuse
TCGA-MX-A5UG	9p21-WT	Brisk Diffuse
TCGA-MY-A5BF	9p21-WT	Brisk Diffuse
TCGA-NJ-A55A	9p21-WT	Brisk Diffuse
TCGA-NJ-A55R	9p21-WT	Brisk Diffuse
TCGA-O2-A5IB	9p21-WT	Brisk Diffuse
TCGA-PG-A916	9p21-WT	Brisk Diffuse
TCGA-PG-A917	9p21-WT	Brisk Diffuse
TCGA-Q1-A6DV	9p21-WT	Brisk Diffuse
TCGA-Q1-A6DW	9p21-WT	Brisk Diffuse
TCGA-Q1-A73O	9p21-WT	Brisk Diffuse
TCGA-Q1-A73P	9p21-WT	Brisk Diffuse
TCGA-Q1-A73Q	9p21-WT	Brisk Diffuse
TCGA-QF-A5YS	9p21-WT	Brisk Diffuse
TCGA-QG-A5Z1	9p21-WT	Brisk Diffuse
TCGA-QS-A5YR	9p21-WT	Brisk Diffuse
TCGA-QS-A744	9p21-WT	Brisk Diffuse
TCGA-R5-A7ZE	9p21-WT	Brisk Diffuse
TCGA-R5-A804	9p21-WT	Brisk Diffuse
TCGA-RA-A741	9p21-WT	Brisk Diffuse
TCGA-RD-A8N0	9p21-WT	Brisk Diffuse
TCGA-RD-A8N2	9p21-WT	Brisk Diffuse
TCGA-RD-A8N9	9p21-WT	Brisk Diffuse
TCGA-RL-AAAS	9p21-WT	Brisk Diffuse
TCGA-SJ-A6ZI	9p21-WT	Brisk Diffuse
TCGA-UC-A7PF	9p21-WT	Brisk Diffuse
TCGA-UC-A7PI	9p21-WT	Brisk Diffuse
TCGA-UY-A9PF	9p21-WT	Brisk Diffuse
TCGA-V1-A8MU	9p21-WT	Brisk Diffuse
TCGA-V1-A9O7	9p21-WT	Brisk Diffuse
TCGA-V1-A9O9	9p21-WT	Brisk Diffuse
TCGA-V1-A9OT	9p21-WT	Brisk Diffuse
TCGA-V1-A9OX	9p21-WT	Brisk Diffuse
TCGA-V1-A9OY	9p21-WT	Brisk Diffuse
TCGA-V1-A9Z8	9p21-WT	Brisk Diffuse
TCGA-V1-A9ZG	9p21-WT	Brisk Diffuse
TCGA-VP-A87E	9p21-WT	Brisk Diffuse
TCGA-VP-A87K	9p21-WT	Brisk Diffuse
TCGA-VP-AA1N	9p21-WT	Brisk Diffuse
TCGA-VQ-A8P2	9p21-WT	Brisk Diffuse
TCGA-VQ-A8P8	9p21-WT	Brisk Diffuse
TCGA-VQ-A8PD	9p21-WT	Brisk Diffuse
TCGA-VQ-A8PQ	9p21-WT	Brisk Diffuse
TCGA-VQ-A8PT	9p21-WT	Brisk Diffuse
TCGA-VQ-A91E	9p21-WT	Brisk Diffuse
TCGA-VQ-A924	9p21-WT	Brisk Diffuse
TCGA-VQ-A925	9p21-WT	Brisk Diffuse
TCGA-VQ-A927	9p21-WT	Brisk Diffuse
TCGA-VQ-A928	9p21-WT	Brisk Diffuse
TCGA-VQ-AA69	9p21-WT	Brisk Diffuse
TCGA-VQ-AA6B	9p21-WT	Brisk Diffuse
TCGA-VQ-AA6D	9p21-WT	Brisk Diffuse
TCGA-VS-A8EG	9p21-WT	Brisk Diffuse
TCGA-VS-A8QA	9p21-WT	Brisk Diffuse
TCGA-VS-A8QM	9p21-WT	Brisk Diffuse
TCGA-VS-A94Z	9p21-WT	Brisk Diffuse
TCGA-VS-A952	9p21-WT	Brisk Diffuse
TCGA-VS-A953	9p21-WT	Brisk Diffuse
TCGA-VS-A954	9p21-WT	Brisk Diffuse
TCGA-VS-A957	9p21-WT	Brisk Diffuse
TCGA-VS-A958	9p21-WT	Brisk Diffuse
TCGA-VS-A9UA	9p21-WT	Brisk Diffuse
TCGA-VS-A9UD	9p21-WT	Brisk Diffuse
TCGA-VS-A9UM	9p21-WT	Brisk Diffuse
TCGA-VS-A9UO	9p21-WT	Brisk Diffuse
TCGA-VS-A9UP	9p21-WT	Brisk Diffuse
TCGA-VS-A9UV	9p21-WT	Brisk Diffuse
TCGA-VS-A9UY	9p21-WT	Brisk Diffuse
TCGA-VS-A9V1	9p21-WT	Brisk Diffuse
TCGA-VS-A9V2	9p21-WT	Brisk Diffuse
TCGA-VS-A9V5	9p21-WT	Brisk Diffuse
TCGA-W3-A824	9p21-WT	Brisk Diffuse
TCGA-WC-A888	9p21-WT	Brisk Diffuse
TCGA-XD-AAUG	9p21-WT	Brisk Diffuse
TCGA-XD-AAUH	9p21-WT	Brisk Diffuse
TCGA-XF-A8HB	9p21-WT	Brisk Diffuse
TCGA-XF-A8HD	9p21-WT	Brisk Diffuse
TCGA-XF-A9SH	9p21-WT	Brisk Diffuse
TCGA-XF-A9SI	9p21-WT	Brisk Diffuse
TCGA-XF-A9SZ	9p21-WT	Brisk Diffuse
TCGA-XF-AAME	9p21-WT	Brisk Diffuse
TCGA-XF-AAMF	9p21-WT	Brisk Diffuse
TCGA-XF-AAN0	9p21-WT	Brisk Diffuse
TCGA-XF-AAN8	9p21-WT	Brisk Diffuse
TCGA-XJ-A9DK	9p21-WT	Brisk Diffuse
TCGA-XJ-A9DX	9p21-WT	Brisk Diffuse
TCGA-YD-A89C	9p21-WT	Brisk Diffuse
TCGA-YL-A8HK	9p21-WT	Brisk Diffuse
TCGA-YL-A8SA	9p21-WT	Brisk Diffuse
TCGA-YL-A8SF	9p21-WT	Brisk Diffuse
TCGA-YL-A8SI	9p21-WT	Brisk Diffuse
TCGA-YL-A8SK	9p21-WT	Brisk Diffuse
TCGA-YL-A8SO	9p21-WT	Brisk Diffuse
TCGA-YL-A9WH	9p21-WT	Brisk Diffuse
TCGA-YL-A9WI	9p21-WT	Brisk Diffuse
TCGA-YL-A9WJ	9p21-WT	Brisk Diffuse
TCGA-YL-A9WL	9p21-WT	Brisk Diffuse
TCGA-YL-A9WX	9p21-WT	Brisk Diffuse
TCGA-ZJ-A8QR	9p21-WT	Brisk Diffuse
TCGA-ZJ-AAX8	9p21-WT	Brisk Diffuse
TCGA-ZJ-AAXF	9p21-WT	Brisk Diffuse
TCGA-ZJ-AAXT	9p21-WT	Brisk Diffuse
TCGA-ZX-AA5X	9p21-WT	Brisk Diffuse
TCGA-05-4426	Other	Brisk Diffuse
TCGA-05-4427	Other	Brisk Diffuse
TCGA-21-1080	Other	Brisk Diffuse
TCGA-21-5782	Other	Brisk Diffuse
TCGA-21-5783	Other	Brisk Diffuse
TCGA-21-5787	Other	Brisk Diffuse
TCGA-2F-A9KW	Other	Brisk Diffuse
TCGA-2J-AABE	Other	Brisk Diffuse
TCGA-2J-AABF	Other	Brisk Diffuse
TCGA-2J-AABI	Other	Brisk Diffuse
TCGA-2J-AABP	Other	Brisk Diffuse
TCGA-33-4533	Other	Brisk Diffuse
TCGA-33-4583	Other	Brisk Diffuse
TCGA-33-4587	Other	Brisk Diffuse
TCGA-33-A4WN	Other	Brisk Diffuse
TCGA-33-A5GW	Other	Brisk Diffuse
TCGA-33-AAS8	Other	Brisk Diffuse
TCGA-34-5232	Other	Brisk Diffuse
TCGA-34-5241	Other	Brisk Diffuse
TCGA-37-3789	Other	Brisk Diffuse
TCGA-37-3792	Other	Brisk Diffuse
TCGA-37-4133	Other	Brisk Diffuse
TCGA-38-4632	Other	Brisk Diffuse
TCGA-38-A44F	Other	Brisk Diffuse
TCGA-39-5011	Other	Brisk Diffuse
TCGA-39-5021	Other	Brisk Diffuse
TCGA-39-5029	Other	Brisk Diffuse
TCGA-3M-AB47	Other	Brisk Diffuse
TCGA-43-2578	Other	Brisk Diffuse
TCGA-43-3394	Other	Brisk Diffuse
TCGA-43-5668	Other	Brisk Diffuse
TCGA-43-7656	Other	Brisk Diffuse
TCGA-43-7658	Other	Brisk Diffuse
TCGA-43-8115	Other	Brisk Diffuse
TCGA-43-A475	Other	Brisk Diffuse
TCGA-44-2657	Other	Brisk Diffuse
TCGA-44-2668	Other	Brisk Diffuse
TCGA-44-5645	Other	Brisk Diffuse
TCGA-44-6774	Other	Brisk Diffuse
TCGA-44-6778	Other	Brisk Diffuse
TCGA-46-3765	Other	Brisk Diffuse
TCGA-46-3766	Other	Brisk Diffuse
TCGA-46-3767	Other	Brisk Diffuse
TCGA-49-4510	Other	Brisk Diffuse
TCGA-49-AAR0	Other	Brisk Diffuse
TCGA-49-AAR2	Other	Brisk Diffuse
TCGA-49-AAR3	Other	Brisk Diffuse
TCGA-49-AARQ	Other	Brisk Diffuse
TCGA-4Z-AA87	Other	Brisk Diffuse
TCGA-50-5055	Other	Brisk Diffuse
TCGA-50-6597	Other	Brisk Diffuse
TCGA-50-6673	Other	Brisk Diffuse
TCGA-50-7109	Other	Brisk Diffuse
TCGA-53-7626	Other	Brisk Diffuse
TCGA-53-7813	Other	Brisk Diffuse
TCGA-55-6971	Other	Brisk Diffuse
TCGA-55-6980	Other	Brisk Diffuse
TCGA-55-7570	Other	Brisk Diffuse
TCGA-55-7907	Other	Brisk Diffuse
TCGA-55-7995	Other	Brisk Diffuse
TCGA-55-8089	Other	Brisk Diffuse
TCGA-55-8092	Other	Brisk Diffuse
TCGA-55-8301	Other	Brisk Diffuse
TCGA-55-A493	Other	Brisk Diffuse
TCGA-56-6546	Other	Brisk Diffuse
TCGA-56-7222	Other	Brisk Diffuse
TCGA-56-7223	Other	Brisk Diffuse
TCGA-56-7823	Other	Brisk Diffuse
TCGA-56-8083	Other	Brisk Diffuse
TCGA-56-8304	Other	Brisk Diffuse
TCGA-56-8309	Other	Brisk Diffuse
TCGA-56-8625	Other	Brisk Diffuse
TCGA-56-8628	Other	Brisk Diffuse
TCGA-56-A49D	Other	Brisk Diffuse
TCGA-56-A5DS	Other	Brisk Diffuse
TCGA-58-A46J	Other	Brisk Diffuse
TCGA-58-A46K	Other	Brisk Diffuse
TCGA-60-2695	Other	Brisk Diffuse
TCGA-60-2703	Other	Brisk Diffuse
TCGA-60-2706	Other	Brisk Diffuse
TCGA-60-2713	Other	Brisk Diffuse
TCGA-60-2714	Other	Brisk Diffuse
TCGA-60-2720	Other	Brisk Diffuse
TCGA-60-2721	Other	Brisk Diffuse
TCGA-60-2726	Other	Brisk Diffuse
TCGA-62-A46R	Other	Brisk Diffuse
TCGA-62-A472	Other	Brisk Diffuse
TCGA-63-7020	Other	Brisk Diffuse
TCGA-63-7023	Other	Brisk Diffuse
TCGA-63-A5MG	Other	Brisk Diffuse
TCGA-64-5781	Other	Brisk Diffuse
TCGA-66-2753	Other	Brisk Diffuse
TCGA-66-2758	Other	Brisk Diffuse
TCGA-66-2765	Other	Brisk Diffuse
TCGA-66-2795	Other	Brisk Diffuse
TCGA-67-3774	Other	Brisk Diffuse
TCGA-67-6217	Other	Brisk Diffuse
TCGA-68-7757	Other	Brisk Diffuse
TCGA-68-8250	Other	Brisk Diffuse
TCGA-68-A59I	Other	Brisk Diffuse
TCGA-69-7760	Other	Brisk Diffuse
TCGA-69-7974	Other	Brisk Diffuse
TCGA-69-8253	Other	Brisk Diffuse
TCGA-69-A59K	Other	Brisk Diffuse
TCGA-73-4659	Other	Brisk Diffuse
[truncated: 2,339 more rows]

## Sheet: SuppData5
Supplementary Data 5. Summary of TCGA samples with image data
TCGA Study	n, image data	Fraction 9p21_loss
BLCA	285	0.33
SKCM	282	0.33
PAAD	155	0.3
LUSC	356	0.27
LUAD	451	0.18
STAD	314	0.12
BRCA	919	0.04
PRAD	329	0.01
COAD	401	0.01
READ	138	0.01
CESC	221	0
UCEC	423	0
UVM	63	0

## Sheet: SuppData6
Supplementary Data 6. The immune cell abundance and 9p21 loss.
MCP-counter Cell type	TCGA Cohort and Subtype	#Sample	Log2FoldChange(9p21loss vs. wt)	-Log10_FDR q-value
MCP_B lineage	BLCA_All	224	-3.24809	1.20567
MCP_B lineage	ESCA_All	90	0.250001	0.331524
MCP_B lineage	ESCA_ESCC	64	2.3382	1.12666
MCP_B lineage	GBM_All	111	-0.226842	0.86183
MCP_B lineage	GBM_Classic	34	0.153456	0.296087
MCP_B lineage	GBM_Mesenchymal	38	-0.382186	0.473573
MCP_B lineage	HNSC_HPV-	180	-2.07029	2.26906
MCP_B lineage	LGG_IDHwt	68	-0.290354	0.169318
MCP_B lineage	LUAD_All	222	-0.784049	1.6647
MCP_B lineage	LUAD_EGFR-mut	26	0.669048	0.562471
MCP_B lineage	LUAD_KRAS_hotspot	66	-1.02518	1.53663
MCP_B lineage	LUAD_STK11_truncating	23	-0.919349	0.36348
MCP_B lineage	LUSC_All	180	-2.02727	1.65861
MCP_B lineage	LUSC_PIK3CA_PTEN	78	-0.292296	0.219537
MCP_B lineage	MESO_All	69	-0.156447	1.01036
MCP_B lineage	PAAD_All	86	-3.04175	2.07616
MCP_B lineage	SARC_All	115	-0.752781	0.0422438
MCP_B lineage	SARC_LMS	42	0.989742	0.116275
MCP_B lineage	SARC_MFS/UPS	28	0.36876	0.20167
MCP_B lineage	SKCM_All	183	-2.34038	2.07616
MCP_B lineage	SKCM_BRAF_Hotspot	59	-1.4358	0.879317
MCP_B lineage	SKCM_RAS_Hotspot	36	-0.321899	0.078987
MCP_B lineage	STAD_All	211	-1.88415	0.546839
MCP_B lineage	STAD_CIN	84	-1.0817	0.0711096
MCP_CD8 T cells	BLCA_All	224	-0.955925	0.353186
MCP_CD8 T cells	ESCA_All	90	0.150525	0.0422438
MCP_CD8 T cells	ESCA_ESCC	64	0.582358	0.278875
MCP_CD8 T cells	GBM_All	111	0.548024	0.135625
MCP_CD8 T cells	GBM_Classic	34	0.653391	0.0062921
MCP_CD8 T cells	GBM_Mesenchymal	38	0.346712	0.162467
MCP_CD8 T cells	HNSC_HPV-	180	-0.939806	2.26906
MCP_CD8 T cells	LGG_IDHwt	68	-0.0146424	0.0007052
MCP_CD8 T cells	LUAD_All	222	-0.382867	1.73636
MCP_CD8 T cells	LUAD_EGFR-mut	26	0.6525	0
MCP_CD8 T cells	LUAD_KRAS_hotspot	66	-1.23668	1.18949
MCP_CD8 T cells	LUAD_STK11_truncating	23	0.163522	0.0872494
MCP_CD8 T cells	LUSC_All	180	-1.29475	0.322435
MCP_CD8 T cells	LUSC_PIK3CA_PTEN	78	-0.463142	0.119074
MCP_CD8 T cells	MESO_All	69	-0.227373	0.180396
MCP_CD8 T cells	PAAD_All	86	-1.17552	2.85952
MCP_CD8 T cells	SARC_All	115	-0.0370601	0.102805
MCP_CD8 T cells	SARC_LMS	42	-1.81091	0.363991
MCP_CD8 T cells	SARC_MFS/UPS	28	1.05763	0
MCP_CD8 T cells	SKCM_All	183	-1.20395	1.73636
MCP_CD8 T cells	SKCM_BRAF_Hotspot	59	-1.82361	1.01597
MCP_CD8 T cells	SKCM_RAS_Hotspot	36	-0.313778	0.62665
MCP_CD8 T cells	STAD_All	211	-0.829921	0.423771
MCP_CD8 T cells	STAD_CIN	84	-0.58865	0.331524
MCP_Cytotoxic lymphocytes	BLCA_All	224	-0.627354	0.40911
MCP_Cytotoxic lymphocytes	ESCA_All	90	-0.893334	0.00223175
MCP_Cytotoxic lymphocytes	ESCA_ESCC	64	-1.62544	0.0062921
MCP_Cytotoxic lymphocytes	GBM_All	111	-0.16452	0.166696
MCP_Cytotoxic lymphocytes	GBM_Classic	34	0.610503	0.305792
MCP_Cytotoxic lymphocytes	GBM_Mesenchymal	38	0.0143304	0.135625
MCP_Cytotoxic lymphocytes	HNSC_HPV-	180	-0.168386	1.08344
MCP_Cytotoxic lymphocytes	LGG_IDHwt	68	-0.00153979	0.0872494
MCP_Cytotoxic lymphocytes	LUAD_All	222	-0.656963	2.41644
MCP_Cytotoxic lymphocytes	LUAD_EGFR-mut	26	-0.175987	0.0422438
MCP_Cytotoxic lymphocytes	LUAD_KRAS_hotspot	66	-1.77013	0.841406
MCP_Cytotoxic lymphocytes	LUAD_STK11_truncating	23	0.215412	0.0124248
MCP_Cytotoxic lymphocytes	LUSC_All	180	-1.06309	1.55766
MCP_Cytotoxic lymphocytes	LUSC_PIK3CA_PTEN	78	-2.16327	1.4071
MCP_Cytotoxic lymphocytes	MESO_All	69	-0.678289	0.876124
MCP_Cytotoxic lymphocytes	PAAD_All	86	-1.18054	3.41005
MCP_Cytotoxic lymphocytes	SARC_All	115	0.186264	0.583889
MCP_Cytotoxic lymphocytes	SARC_LMS	42	-0.316472	0.086829
MCP_Cytotoxic lymphocytes	SARC_MFS/UPS	28	0.938762	0.841406
MCP_Cytotoxic lymphocytes	SKCM_All	183	-0.589023	0.546839
MCP_Cytotoxic lymphocytes	SKCM_BRAF_Hotspot	59	-0.815869	0.114151
MCP_Cytotoxic lymphocytes	SKCM_RAS_Hotspot	36	-0.170352	0.218444
MCP_Cytotoxic lymphocytes	STAD_All	211	-1.04548	2.46036
MCP_Cytotoxic lymphocytes	STAD_CIN	84	-0.185336	0.0711096
MCP_Endothelial cells	BLCA_All	224	-0.257685	0.473573
MCP_Endothelial cells	ESCA_All	90	-0.0630344	0.0189824
MCP_Endothelial cells	ESCA_ESCC	64	0.3784	0.891311
MCP_Endothelial cells	GBM_All	111	-0.115586	0.398008
MCP_Endothelial cells	GBM_Classic	34	0.177482	0.0326623
MCP_Endothelial cells	GBM_Mesenchymal	38	-0.457193	0.473573
MCP_Endothelial cells	HNSC_HPV-	180	-0.195662	0.667358
MCP_Endothelial cells	LGG_IDHwt	68	-0.238288	0.139069
MCP_Endothelial cells	LUAD_All	222	-0.509304	2.67908
MCP_Endothelial cells	LUAD_EGFR-mut	26	-0.519083	0.180396
MCP_Endothelial cells	LUAD_KRAS_hotspot	66	-0.256516	0.566401
MCP_Endothelial cells	LUAD_STK11_truncating	23	-0.214561	0.0715637
MCP_Endothelial cells	LUSC_All	180	-0.670772	2.26488
MCP_Endothelial cells	LUSC_PIK3CA_PTEN	78	-0.070153	0.0148943
MCP_Endothelial cells	MESO_All	69	-0.544896	1.10428
MCP_Endothelial cells	PAAD_All	86	-0.553535	3.42683
MCP_Endothelial cells	SARC_All	115	-0.736734	1.03728
MCP_Endothelial cells	SARC_LMS	42	-0.0822669	0.086829
MCP_Endothelial cells	SARC_MFS/UPS	28	-1.56161	1.66676
MCP_Endothelial cells	SKCM_All	183	-0.24996	0.331524
MCP_Endothelial cells	SKCM_BRAF_Hotspot	59	-0.322328	0.337073
MCP_Endothelial cells	SKCM_RAS_Hotspot	36	-0.334167	0.301928
MCP_Endothelial cells	STAD_All	211	-0.200253	0.331524
MCP_Endothelial cells	STAD_CIN	84	-0.296852	0.713093
MCP_Fibroblasts	BLCA_All	224	-0.0738728	0.0784142
MCP_Fibroblasts	ESCA_All	90	1.52725	1.19634
MCP_Fibroblasts	ESCA_ESCC	64	1.72411	1.45365
MCP_Fibroblasts	GBM_All	111	0.922012	2.62963
MCP_Fibroblasts	GBM_Classic	34	1.40688	1.08344
MCP_Fibroblasts	GBM_Mesenchymal	38	-0.366245	0.458459
MCP_Fibroblasts	HNSC_HPV-	180	-0.24296	0.796409
MCP_Fibroblasts	LGG_IDHwt	68	-0.709691	1.52918
MCP_Fibroblasts	LUAD_All	222	-0.0751937	0.0062921
MCP_Fibroblasts	LUAD_EGFR-mut	26	0.872891	0.744708
MCP_Fibroblasts	LUAD_KRAS_hotspot	66	-0.174027	0.0587848
MCP_Fibroblasts	LUAD_STK11_truncating	23	0.00570078	0.102805
MCP_Fibroblasts	LUSC_All	180	-0.385485	1.03316
MCP_Fibroblasts	LUSC_PIK3CA_PTEN	78	-0.415658	0.0998814
MCP_Fibroblasts	MESO_All	69	-0.107623	1.66676
MCP_Fibroblasts	PAAD_All	86	-0.00221394	0.0765129
MCP_Fibroblasts	SARC_All	115	-0.372357	0.0326623
MCP_Fibroblasts	SARC_LMS	42	0.245123	0.604017
MCP_Fibroblasts	SARC_MFS/UPS	28	-0.614506	0.0996636
MCP_Fibroblasts	SKCM_All	183	-0.147298	0.301928
MCP_Fibroblasts	SKCM_BRAF_Hotspot	59	0.584644	0.218897
MCP_Fibroblasts	SKCM_RAS_Hotspot	36	-0.71521	0.301928
MCP_Fibroblasts	STAD_All	211	-0.604264	1.37036
MCP_Fibroblasts	STAD_CIN	84	-0.720027	0.667358
MCP_Monocytic lineage	BLCA_All	224	-0.0924926	0.0990729
MCP_Monocytic lineage	ESCA_All	90	-0.0471208	0.0757212
MCP_Monocytic lineage	ESCA_ESCC	64	-0.138372	0.0223116
MCP_Monocytic lineage	GBM_All	111	0.00028265	0.218444
MCP_Monocytic lineage	GBM_Classic	34	0.387765	0.43662
MCP_Monocytic lineage	GBM_Mesenchymal	38	0.180328	0.421169
MCP_Monocytic lineage	HNSC_HPV-	180	-0.345423	1.63903
MCP_Monocytic lineage	LGG_IDHwt	68	0.206024	0.353186
MCP_Monocytic lineage	LUAD_All	222	-0.22194	0.470315
MCP_Monocytic lineage	LUAD_EGFR-mut	26	-0.293732	0.0990729
MCP_Monocytic lineage	LUAD_KRAS_hotspot	66	-0.0319616	0.00514326
MCP_Monocytic lineage	LUAD_STK11_truncating	23	0.642026	0.0124248
MCP_Monocytic lineage	LUSC_All	180	-0.434115	1.45365
MCP_Monocytic lineage	LUSC_PIK3CA_PTEN	78	-0.245057	0.166696
MCP_Monocytic lineage	MESO_All	69	-0.200718	0.320576
MCP_Monocytic lineage	PAAD_All	86	-0.542886	2.67908
MCP_Monocytic lineage	SARC_All	115	0.487454	0.796409
MCP_Monocytic lineage	SARC_LMS	42	-0.25565	0.0415482
MCP_Monocytic lineage	SARC_MFS/UPS	28	0.647887	0.451202
MCP_Monocytic lineage	SKCM_All	183	-0.414149	0.713093
MCP_Monocytic lineage	SKCM_BRAF_Hotspot	59	-0.42451	0.317514
MCP_Monocytic lineage	SKCM_RAS_Hotspot	36	-0.216014	0.318132
MCP_Monocytic lineage	STAD_All	211	-0.400988	1.0837
MCP_Monocytic lineage	STAD_CIN	84	-0.0235107	0.0243948
MCP_Myeloid dendritic cells	BLCA_All	224	-0.372962	0.102805
MCP_Myeloid dendritic cells	ESCA_All	90	0.915209	1.73636
MCP_Myeloid dendritic cells	ESCA_ESCC	64	1.0486	1.63903
MCP_Myeloid dendritic cells	GBM_All	111	0.193872	0.102805
MCP_Myeloid dendritic cells	GBM_Classic	34	0.842935	0.667358
MCP_Myeloid dendritic cells	GBM_Mesenchymal	38	-0.082524	0.0715637
MCP_Myeloid dendritic cells	HNSC_HPV-	180	-0.703514	2.26906
MCP_Myeloid dendritic cells	LGG_IDHwt	68	-0.200913	0.0990729
MCP_Myeloid dendritic cells	LUAD_All	222	-0.193246	1.6839
MCP_Myeloid dendritic cells	LUAD_EGFR-mut	26	0.821196	0.784122
MCP_Myeloid dendritic cells	LUAD_KRAS_hotspot	66	-0.547419	1.66676
MCP_Myeloid dendritic cells	LUAD_STK11_truncating	23	0.0320569	0.0124248
MCP_Myeloid dendritic cells	LUSC_All	180	-0.549942	1.19658
MCP_Myeloid dendritic cells	LUSC_PIK3CA_PTEN	78	-0.181249	0.301928
MCP_Myeloid dendritic cells	MESO_All	69	-0.235535	0.258833
MCP_Myeloid dendritic cells	PAAD_All	86	-0.650197	2.04374
MCP_Myeloid dendritic cells	SARC_All	115	-0.49887	0.331524
MCP_Myeloid dendritic cells	SARC_LMS	42	-0.596565	0.62665
MCP_Myeloid dendritic cells	SARC_MFS/UPS	28	-0.914048	0.62665
MCP_Myeloid dendritic cells	SKCM_All	183	-0.576589	1.18052
MCP_Myeloid dendritic cells	SKCM_BRAF_Hotspot	59	-0.453533	0.971448
MCP_Myeloid dendritic cells	SKCM_RAS_Hotspot	36	-0.304587	0.604017
MCP_Myeloid dendritic cells	STAD_All	211	-0.614284	1.51294
MCP_Myeloid dendritic cells	STAD_CIN	84	-0.409751	0.276497
MCP_Neutrophils	BLCA_All	224	-0.041718	0.124743
MCP_Neutrophils	ESCA_All	90	0.280059	0.971448
MCP_Neutrophils	ESCA_ESCC	64	0.00762303	0.0318648
MCP_Neutrophils	GBM_All	111	-0.118684	0.733658
MCP_Neutrophils	GBM_Classic	34	-0.419214	1.04761
MCP_Neutrophils	GBM_Mesenchymal	38	-0.0433945	0.218444
MCP_Neutrophils	HNSC_HPV-	180	0.0165222	0.0711096
MCP_Neutrophils	LGG_IDHwt	68	0.00160718	1.45365
MCP_Neutrophils	LUAD_All	222	-0.106963	0.166696
MCP_Neutrophils	LUAD_EGFR-mut	26	0.631493	1.0837
MCP_Neutrophils	LUAD_KRAS_hotspot	66	-0.295175	0.3703
MCP_Neutrophils	LUAD_STK11_truncating	23	0.0628949	0.0872494
MCP_Neutrophils	LUSC_All	180	-0.209527	1.0837
MCP_Neutrophils	LUSC_PIK3CA_PTEN	78	-0.323455	1.44235
MCP_Neutrophils	MESO_All	69	-0.131049	0.218444
MCP_Neutrophils	PAAD_All	86	0.00338125	0.0326623
MCP_Neutrophils	SARC_All	115	-0.20063	0.471261
MCP_Neutrophils	SARC_LMS	42	-0.464648	0.331524
MCP_Neutrophils	SARC_MFS/UPS	28	-0.308729	0.744708
MCP_Neutrophils	SKCM_All	183	-0.0136246	0.353186
MCP_Neutrophils	SKCM_BRAF_Hotspot	59	-0.180026	0.714923
MCP_Neutrophils	SKCM_RAS_Hotspot	36	0.167404	0.301928
MCP_Neutrophils	STAD_All	211	0.129444	0.988335
MCP_Neutrophils	STAD_CIN	84	0.183778	0.988335
MCP_NK cells	BLCA_All	224	-0.211906	0.665075
MCP_NK cells	ESCA_All	90	0.275504	0.218444
MCP_NK cells	ESCA_ESCC	64	0.212638	0.353186
MCP_NK cells	GBM_All	111	-0.162699	0.301928
MCP_NK cells	GBM_Classic	34	0.0879964	0.102805
MCP_NK cells	GBM_Mesenchymal	38	-0.684015	0.977129
MCP_NK cells	HNSC_HPV-	180	-0.492453	0.841406
MCP_NK cells	LGG_IDHwt	68	-0.517791	1.12188
MCP_NK cells	LUAD_All	222	-0.408044	1.63903
MCP_NK cells	LUAD_EGFR-mut	26	-0.477795	0.331524
MCP_NK cells	LUAD_KRAS_hotspot	66	-0.522856	0.193193
MCP_NK cells	LUAD_STK11_truncating	23	-0.328878	0.157212
MCP_NK cells	LUSC_All	180	-0.536626	1.73636
MCP_NK cells	LUSC_PIK3CA_PTEN	78	-0.658061	0.195844
MCP_NK cells	MESO_All	69	-0.974555	1.75315
MCP_NK cells	PAAD_All	86	-0.438745	2.26906
MCP_NK cells	SARC_All	115	-0.726061	1.08344
MCP_NK cells	SARC_LMS	42	-1.48504	0.769666
MCP_NK cells	SARC_MFS/UPS	28	-0.17207	0.20167
MCP_NK cells	SKCM_All	183	0.514771	0.317514
MCP_NK cells	SKCM_BRAF_Hotspot	59	-0.256567	0.331524
MCP_NK cells	SKCM_RAS_Hotspot	36	0.766265	0.3703
MCP_NK cells	STAD_All	211	-0.224727	0.971448
MCP_NK cells	STAD_CIN	84	0.100328	0.102805
MCP_T cells	BLCA_All	224	-0.436671	0.841406
MCP_T cells	ESCA_All	90	-1.14256	0.259611
MCP_T cells	ESCA_ESCC	64	-2.04427	0.00977731
MCP_T cells	GBM_All	111	0.0113287	0.317514
MCP_T cells	GBM_Classic	34	0.0477172	0.133993
MCP_T cells	GBM_Mesenchymal	38	-0.156276	0.0223116
MCP_T cells	HNSC_HPV-	180	-0.80658	1.66676
MCP_T cells	LGG_IDHwt	68	-0.612426	1.08344
MCP_T cells	LUAD_All	222	-0.477403	1.89713
MCP_T cells	LUAD_EGFR-mut	26	0.285493	0.344156
MCP_T cells	LUAD_KRAS_hotspot	66	-0.92954	1.71494
MCP_T cells	LUAD_STK11_truncating	23	-0.374293	0.0715637
MCP_T cells	LUSC_All	180	-0.773554	2.26906
MCP_T cells	LUSC_PIK3CA_PTEN	78	-0.49809	0.398008
MCP_T cells	MESO_All	69	-0.52056	0.909543
MCP_T cells	PAAD_All	86	-1.19903	2.67908
MCP_T cells	SARC_All	115	0.101326	0.187469
MCP_T cells	SARC_LMS	42	-0.63541	0.266028
MCP_T cells	SARC_MFS/UPS	28	0.53828	0.0996636
MCP_T cells	SKCM_All	183	-1.24525	3.41005
MCP_T cells	SKCM_BRAF_Hotspot	59	-1.79387	2.62963
MCP_T cells	SKCM_RAS_Hotspot	36	-0.189317	0.167399
MCP_T cells	STAD_All	211	-0.222451	1.53154
MCP_T cells	STAD_CIN	84	0.298624	0.078987

## Sheet: SuppData7
Supplementary Data 7. The curated gene sets for immune signaling pathway analysis.
#	Pathway
1	BIOCARTA_41BB_PATHWAY
2	BIOCARTA_BCR_PATHWAY
3	BIOCARTA_CTL_PATHWAY
4	BIOCARTA_CTLA4_PATHWAY
5	BIOCARTA_CXCR4_PATHWAY
6	BIOCARTA_CYTOKINE_PATHWAY
7	BIOCARTA_IFNA_PATHWAY
8	BIOCARTA_IFNG_PATHWAY
9	BIOCARTA_TCR_PATHWAY
10	HALLMARK_COMPLEMENT
11	HALLMARK_E2F_TARGETS
12	HALLMARK_G2M_CHECKPOINT
13	HALLMARK_IL2_STAT5_SIGNALING
14	HALLMARK_IL6_JAK_STAT3_SIGNALING
15	HALLMARK_INFLAMMATORY_RESPONSE
16	HALLMARK_INTERFERON_ALPHA_RESPONSE
17	HALLMARK_INTERFERON_GAMMA_RESPONSE
18	HALLMARK_TNFA_SIGNALING_VIA_NFKB
19	KEGG_ANTIGEN_PROCESSING_AND_PRESENTATION
20	KEGG_B_CELL_RECEPTOR_SIGNALING_PATHWAY
21	KEGG_CELL_CYCLE
22	KEGG_JAK_STAT_SIGNALING_PATHWAY
23	KEGG_T_CELL_RECEPTOR_SIGNALING_PATHWAY
24	KEGG_TOLL_LIKE_RECEPTOR_SIGNALING_PATHWAY
25	PID_CD8_TCR_DOWNSTREAM_PATHWAY
26	PID_CD8_TCR_PATHWAY
27	PID_IFNG_PATHWAY
28	PID_TCR_PATHWAY
29	REACTOME_ADAPTIVE_IMMUNE_SYSTEM
30	REACTOME_ANTIGEN_PROCESSING_CROSS_PRESENTATION
31	REACTOME_ANTIGEN_PROCESSING_UBIQUITINATION_PROTEASOME_DEGRADATION
32	REACTOME_CYTOKINE_SIGNALING_IN_IMMUNE_SYSTEM
33	REACTOME_INTERFERON_ALPHA_BETA_SIGNALING
34	REACTOME_INTERFERON_GAMMA_SIGNALING
35	REACTOME_INTERFERON_SIGNALING
36	REACTOME_MHC_CLASS_II_ANTIGEN_PRESENTATION
37	REACTOME_TOLL_LIKE_RECEPTOR_10_TLR10_CASCADE
38	REACTOME_TOLL_LIKE_RECEPTOR_4_TLR4_CASCADE
39	REACTOME_TOLL_LIKE_RECEPTOR_9_TLR9_CASCADE
40	REACTOME_TOLL_LIKE_RECEPTOR_CASCADES
41	REACTOME_TOLL_LIKE_RECEPTOR_TLR1_TLR2_CASCADE

## Sheet: SuppData8
Supplementary Data 8. The aberrant immune signaling pathways associated with 9p21 loss.
Pathway	TCGA_Cohort_Subtype	FoldChange(9p21loss vs. wt)	-Log10-q-value
BIOCARTA_CTL_PATHWAY	BLCA_All	0.8159	0.375002
BIOCARTA_CTL_PATHWAY	ESCA_All	0.491533	0.156369
BIOCARTA_CTL_PATHWAY	ESCA_ESCC	4.20646	0.338156
BIOCARTA_CTL_PATHWAY	GBM_All	1.34731	0.690192
BIOCARTA_CTL_PATHWAY	GBM_Classic	1.85367	0.511741
BIOCARTA_CTL_PATHWAY	GBM_Mesenchymal	1.55773	0.401257
BIOCARTA_CTL_PATHWAY	HNSC_HPV-	0.702079	2.70827
BIOCARTA_CTL_PATHWAY	LGG_IDHwt	2.18187	0.809988
BIOCARTA_CTL_PATHWAY	LUAD_All	0.880738	1.50121
BIOCARTA_CTL_PATHWAY	LUAD_EGFR-mut	1.30416	0.74076
BIOCARTA_CTL_PATHWAY	LUAD_KRAS_hotspot	0.791056	1.28246
BIOCARTA_CTL_PATHWAY	LUAD_STK11_truncating	0.95183	0.151118
BIOCARTA_CTL_PATHWAY	LUSC_All	0.804639	1.50121
BIOCARTA_CTL_PATHWAY	LUSC_PIK3CA_PTEN	0.840865	0.25202
BIOCARTA_CTL_PATHWAY	MESO_All	0.783909	1.46424
BIOCARTA_CTL_PATHWAY	PAAD_All	0.734722	1.98367
BIOCARTA_CTL_PATHWAY	SARC_All	1.07768	0.201936
BIOCARTA_CTL_PATHWAY	SARC_LMS	0.673416	0.37142
BIOCARTA_CTL_PATHWAY	SARC_MFS/UPS	0.989323	0.0864938
BIOCARTA_CTL_PATHWAY	SKCM_All	0.703236	2.31253
BIOCARTA_CTL_PATHWAY	SKCM_BRAF_Hotspot	0.632135	1.53076
BIOCARTA_CTL_PATHWAY	SKCM_RAS_Hotspot	0.713383	0.617306
BIOCARTA_CTL_PATHWAY	STAD_All	0.35025	2.75002
BIOCARTA_CTL_PATHWAY	STAD_CIN	0.940132	0.0113584
BIOCARTA_CTLA4_PATHWAY	BLCA_All	0.74972	0.55392
BIOCARTA_CTLA4_PATHWAY	ESCA_All	0.242487	0.267393
BIOCARTA_CTLA4_PATHWAY	ESCA_ESCC	0.381206	0.400361
BIOCARTA_CTLA4_PATHWAY	GBM_All	1.1238	0.199202
BIOCARTA_CTLA4_PATHWAY	GBM_Classic	1.2745	0.192805
BIOCARTA_CTLA4_PATHWAY	GBM_Mesenchymal	1.47046	0.357215
BIOCARTA_CTLA4_PATHWAY	HNSC_HPV-	0.679554	2.75002
BIOCARTA_CTLA4_PATHWAY	LGG_IDHwt	1.8803	1.61463
BIOCARTA_CTLA4_PATHWAY	LUAD_All	0.831083	1.70467
BIOCARTA_CTLA4_PATHWAY	LUAD_EGFR-mut	1.2609	0.55392
BIOCARTA_CTLA4_PATHWAY	LUAD_KRAS_hotspot	0.761523	1.10433
BIOCARTA_CTLA4_PATHWAY	LUAD_STK11_truncating	0.889168	0.168663
BIOCARTA_CTLA4_PATHWAY	LUSC_All	0.736986	1.99993
BIOCARTA_CTLA4_PATHWAY	LUSC_PIK3CA_PTEN	0.814097	0.334515
BIOCARTA_CTLA4_PATHWAY	MESO_All	0.71739	1.48309
BIOCARTA_CTLA4_PATHWAY	PAAD_All	0.679122	2.01596
BIOCARTA_CTLA4_PATHWAY	SARC_All	1.12532	0.25202
BIOCARTA_CTLA4_PATHWAY	SARC_LMS	0.817235	0.0864938
BIOCARTA_CTLA4_PATHWAY	SARC_MFS/UPS	0.990923	0.0147987
BIOCARTA_CTLA4_PATHWAY	SKCM_All	0.662452	2.31253
BIOCARTA_CTLA4_PATHWAY	SKCM_BRAF_Hotspot	0.585195	1.59915
BIOCARTA_CTLA4_PATHWAY	SKCM_RAS_Hotspot	0.762037	0.459517
BIOCARTA_CTLA4_PATHWAY	STAD_All	0.368847	2.70827
BIOCARTA_CTLA4_PATHWAY	STAD_CIN	0.993048	0.129125
BIOCARTA_TCR_PATHWAY	BLCA_All	0.949835	0.711971
BIOCARTA_TCR_PATHWAY	ESCA_All	0.971272	0.0749958
BIOCARTA_TCR_PATHWAY	ESCA_ESCC	1.04285	0.374011
BIOCARTA_TCR_PATHWAY	GBM_All	1.01761	0.672779
BIOCARTA_TCR_PATHWAY	GBM_Classic	1.00987	0.11189
BIOCARTA_TCR_PATHWAY	GBM_Mesenchymal	1.01501	0.304575
BIOCARTA_TCR_PATHWAY	HNSC_HPV-	0.923895	2.29132
BIOCARTA_TCR_PATHWAY	LGG_IDHwt	1.01361	0.25202
BIOCARTA_TCR_PATHWAY	LUAD_All	0.950815	1.75134
BIOCARTA_TCR_PATHWAY	LUAD_EGFR-mut	1.0383	0.34771
BIOCARTA_TCR_PATHWAY	LUAD_KRAS_hotspot	0.941799	0.959202
BIOCARTA_TCR_PATHWAY	LUAD_STK11_truncating	0.955116	0.151118
BIOCARTA_TCR_PATHWAY	LUSC_All	0.916704	2.25832
BIOCARTA_TCR_PATHWAY	LUSC_PIK3CA_PTEN	0.95103	0.55392
BIOCARTA_TCR_PATHWAY	MESO_All	0.972836	0.273643
BIOCARTA_TCR_PATHWAY	PAAD_All	0.9216	1.73614
BIOCARTA_TCR_PATHWAY	SARC_All	0.990045	0.0249521
BIOCARTA_TCR_PATHWAY	SARC_LMS	0.94546	0.403217
BIOCARTA_TCR_PATHWAY	SARC_MFS/UPS	0.979609	0.153567
BIOCARTA_TCR_PATHWAY	SKCM_All	0.903066	2.11697
BIOCARTA_TCR_PATHWAY	SKCM_BRAF_Hotspot	0.8757	1.34561
BIOCARTA_TCR_PATHWAY	SKCM_RAS_Hotspot	0.931163	0.628409
BIOCARTA_TCR_PATHWAY	STAD_All	0.876401	2.29132
BIOCARTA_TCR_PATHWAY	STAD_CIN	0.986386	0.0249521
HALLMARK_INFLAMMATORY_RESPONSE	BLCA_All	0.928807	0.273643
HALLMARK_INFLAMMATORY_RESPONSE	ESCA_All	0.91466	0.156369
HALLMARK_INFLAMMATORY_RESPONSE	ESCA_ESCC	1.11286	0.18433
HALLMARK_INFLAMMATORY_RESPONSE	GBM_All	1.17021	0.9784
HALLMARK_INFLAMMATORY_RESPONSE	GBM_Classic	1.49768	0.730074
HALLMARK_INFLAMMATORY_RESPONSE	GBM_Mesenchymal	1.18328	0.577815
HALLMARK_INFLAMMATORY_RESPONSE	HNSC_HPV-	0.887222	1.99993
HALLMARK_INFLAMMATORY_RESPONSE	LGG_IDHwt	1.30697	1.26397
HALLMARK_INFLAMMATORY_RESPONSE	LUAD_All	0.953267	0.617306
HALLMARK_INFLAMMATORY_RESPONSE	LUAD_EGFR-mut	1.24775	0.400176
HALLMARK_INFLAMMATORY_RESPONSE	LUAD_KRAS_hotspot	0.934884	0.280297
HALLMARK_INFLAMMATORY_RESPONSE	LUAD_STK11_truncating	0.934003	0.129125
HALLMARK_INFLAMMATORY_RESPONSE	LUSC_All	0.895134	1.26926
HALLMARK_INFLAMMATORY_RESPONSE	LUSC_PIK3CA_PTEN	0.993012	0.130032
HALLMARK_INFLAMMATORY_RESPONSE	MESO_All	0.85447	0.88091
HALLMARK_INFLAMMATORY_RESPONSE	PAAD_All	0.976738	0.928336
HALLMARK_INFLAMMATORY_RESPONSE	SARC_All	1.19559	0.781998
HALLMARK_INFLAMMATORY_RESPONSE	SARC_LMS	0.847468	0.17519
HALLMARK_INFLAMMATORY_RESPONSE	SARC_MFS/UPS	1.03587	0.214925
HALLMARK_INFLAMMATORY_RESPONSE	SKCM_All	0.867526	0.672779
HALLMARK_INFLAMMATORY_RESPONSE	SKCM_BRAF_Hotspot	0.853681	0.381044
HALLMARK_INFLAMMATORY_RESPONSE	SKCM_RAS_Hotspot	0.797255	0.399967
HALLMARK_INFLAMMATORY_RESPONSE	STAD_All	0.746224	1.75134
HALLMARK_INFLAMMATORY_RESPONSE	STAD_CIN	1.01366	0.0658154
HALLMARK_INTERFERON_ALPHA_RESPONSE	BLCA_All	0.995569	0.0125403
HALLMARK_INTERFERON_ALPHA_RESPONSE	ESCA_All	0.961961	0.0864938
HALLMARK_INTERFERON_ALPHA_RESPONSE	ESCA_ESCC	1.04729	0.153567
HALLMARK_INTERFERON_ALPHA_RESPONSE	GBM_All	1.1205	0.607692
HALLMARK_INTERFERON_ALPHA_RESPONSE	GBM_Classic	1.25438	0.375002
HALLMARK_INTERFERON_ALPHA_RESPONSE	GBM_Mesenchymal	1.19344	0.55392
HALLMARK_INTERFERON_ALPHA_RESPONSE	HNSC_HPV-	0.923657	1.26926
HALLMARK_INTERFERON_ALPHA_RESPONSE	LGG_IDHwt	1.31171	2.25832
HALLMARK_INTERFERON_ALPHA_RESPONSE	LUAD_All	1.0121	0.10263
HALLMARK_INTERFERON_ALPHA_RESPONSE	LUAD_EGFR-mut	1.17811	0.577785
HALLMARK_INTERFERON_ALPHA_RESPONSE	LUAD_KRAS_hotspot	0.971319	0.130561
HALLMARK_INTERFERON_ALPHA_RESPONSE	LUAD_STK11_truncating	1.065	0.151118
HALLMARK_INTERFERON_ALPHA_RESPONSE	LUSC_All	0.972463	0.27317
HALLMARK_INTERFERON_ALPHA_RESPONSE	LUSC_PIK3CA_PTEN	1.00351	0.0116046
HALLMARK_INTERFERON_ALPHA_RESPONSE	MESO_All	0.829976	2.23394
HALLMARK_INTERFERON_ALPHA_RESPONSE	PAAD_All	1.0713	0.400176
HALLMARK_INTERFERON_ALPHA_RESPONSE	SARC_All	1.04663	0.199202
HALLMARK_INTERFERON_ALPHA_RESPONSE	SARC_LMS	0.881299	0.545258
HALLMARK_INTERFERON_ALPHA_RESPONSE	SARC_MFS/UPS	1.01476	0.0708842
HALLMARK_INTERFERON_ALPHA_RESPONSE	SKCM_All	0.903458	1.52408
HALLMARK_INTERFERON_ALPHA_RESPONSE	SKCM_BRAF_Hotspot	0.863472	0.795385
HALLMARK_INTERFERON_ALPHA_RESPONSE	SKCM_RAS_Hotspot	0.883615	0.403036
HALLMARK_INTERFERON_ALPHA_RESPONSE	STAD_All	0.935026	0.55392
HALLMARK_INTERFERON_ALPHA_RESPONSE	STAD_CIN	1.12231	0.656977
HALLMARK_INTERFERON_GAMMA_RESPONSE	BLCA_All	0.979811	0.124125
HALLMARK_INTERFERON_GAMMA_RESPONSE	ESCA_All	0.963607	0.0915465
HALLMARK_INTERFERON_GAMMA_RESPONSE	ESCA_ESCC	1.09319	0.313212
HALLMARK_INTERFERON_GAMMA_RESPONSE	GBM_All	1.12492	0.868824
HALLMARK_INTERFERON_GAMMA_RESPONSE	GBM_Classic	1.27022	0.48197
HALLMARK_INTERFERON_GAMMA_RESPONSE	GBM_Mesenchymal	1.17855	0.55392
HALLMARK_INTERFERON_GAMMA_RESPONSE	HNSC_HPV-	0.904337	1.99993
HALLMARK_INTERFERON_GAMMA_RESPONSE	LGG_IDHwt	1.31059	2.01039
HALLMARK_INTERFERON_GAMMA_RESPONSE	LUAD_All	0.988047	0.27317
HALLMARK_INTERFERON_GAMMA_RESPONSE	LUAD_EGFR-mut	1.18767	0.400176
HALLMARK_INTERFERON_GAMMA_RESPONSE	LUAD_KRAS_hotspot	0.943406	0.447077
HALLMARK_INTERFERON_GAMMA_RESPONSE	LUAD_STK11_truncating	1.01516	0.0113584
HALLMARK_INTERFERON_GAMMA_RESPONSE	LUSC_All	0.945133	0.816006
HALLMARK_INTERFERON_GAMMA_RESPONSE	LUSC_PIK3CA_PTEN	0.983239	0.113122
HALLMARK_INTERFERON_GAMMA_RESPONSE	MESO_All	0.84976	2.19588
HALLMARK_INTERFERON_GAMMA_RESPONSE	PAAD_All	1.01137	0.233253
HALLMARK_INTERFERON_GAMMA_RESPONSE	SARC_All	1.05392	0.247755
HALLMARK_INTERFERON_GAMMA_RESPONSE	SARC_LMS	0.880682	0.357215
HALLMARK_INTERFERON_GAMMA_RESPONSE	SARC_MFS/UPS	1.01007	0.0606986
HALLMARK_INTERFERON_GAMMA_RESPONSE	SKCM_All	0.882234	1.61463
HALLMARK_INTERFERON_GAMMA_RESPONSE	SKCM_BRAF_Hotspot	0.845332	0.729634
HALLMARK_INTERFERON_GAMMA_RESPONSE	SKCM_RAS_Hotspot	0.867979	0.442356
HALLMARK_INTERFERON_GAMMA_RESPONSE	STAD_All	0.883033	1.52126
HALLMARK_INTERFERON_GAMMA_RESPONSE	STAD_CIN	1.08298	0.289222
KEGG_ANTIGEN_PROCESSING_AND_PRESENTATION	BLCA_All	0.954113	0.545258
KEGG_ANTIGEN_PROCESSING_AND_PRESENTATION	ESCA_All	0.98459	0.133433
KEGG_ANTIGEN_PROCESSING_AND_PRESENTATION	ESCA_ESCC	1.09493	0.617306
KEGG_ANTIGEN_PROCESSING_AND_PRESENTATION	GBM_All	1.02212	0.136714
KEGG_ANTIGEN_PROCESSING_AND_PRESENTATION	GBM_Classic	1.08692	0.304575
KEGG_ANTIGEN_PROCESSING_AND_PRESENTATION	GBM_Mesenchymal	1.08615	0.357215
KEGG_ANTIGEN_PROCESSING_AND_PRESENTATION	HNSC_HPV-	0.88876	2.70827
KEGG_ANTIGEN_PROCESSING_AND_PRESENTATION	LGG_IDHwt	1.17766	1.61463
KEGG_ANTIGEN_PROCESSING_AND_PRESENTATION	LUAD_All	0.97127	1.04608
KEGG_ANTIGEN_PROCESSING_AND_PRESENTATION	LUAD_EGFR-mut	1.07262	0.17519
KEGG_ANTIGEN_PROCESSING_AND_PRESENTATION	LUAD_KRAS_hotspot	0.934621	1.14013
KEGG_ANTIGEN_PROCESSING_AND_PRESENTATION	LUAD_STK11_truncating	0.972462	0.151118
KEGG_ANTIGEN_PROCESSING_AND_PRESENTATION	LUSC_All	0.931052	1.61463
KEGG_ANTIGEN_PROCESSING_AND_PRESENTATION	LUSC_PIK3CA_PTEN	0.962942	0.206162
KEGG_ANTIGEN_PROCESSING_AND_PRESENTATION	MESO_All	0.912348	1.26926
KEGG_ANTIGEN_PROCESSING_AND_PRESENTATION	PAAD_All	0.954977	1.61463
KEGG_ANTIGEN_PROCESSING_AND_PRESENTATION	SARC_All	1.05901	0.334159
KEGG_ANTIGEN_PROCESSING_AND_PRESENTATION	SARC_LMS	0.941095	0.126093
KEGG_ANTIGEN_PROCESSING_AND_PRESENTATION	SARC_MFS/UPS	1.01455	0.117468
KEGG_ANTIGEN_PROCESSING_AND_PRESENTATION	SKCM_All	0.893747	1.98367
KEGG_ANTIGEN_PROCESSING_AND_PRESENTATION	SKCM_BRAF_Hotspot	0.853633	1.03558
KEGG_ANTIGEN_PROCESSING_AND_PRESENTATION	SKCM_RAS_Hotspot	0.869311	0.577815
KEGG_ANTIGEN_PROCESSING_AND_PRESENTATION	STAD_All	0.948488	1.26926
KEGG_ANTIGEN_PROCESSING_AND_PRESENTATION	STAD_CIN	1.01318	0.0864938
KEGG_B_CELL_RECEPTOR_SIGNALING_PATHWAY	BLCA_All	0.955894	0.381044
KEGG_B_CELL_RECEPTOR_SIGNALING_PATHWAY	ESCA_All	0.976718	0.280297
KEGG_B_CELL_RECEPTOR_SIGNALING_PATHWAY	ESCA_ESCC	1.09787	1.10271
KEGG_B_CELL_RECEPTOR_SIGNALING_PATHWAY	GBM_All	1.01397	0.216737
KEGG_B_CELL_RECEPTOR_SIGNALING_PATHWAY	GBM_Classic	1.05324	0.511741
KEGG_B_CELL_RECEPTOR_SIGNALING_PATHWAY	GBM_Mesenchymal	1.02417	0.17519
KEGG_B_CELL_RECEPTOR_SIGNALING_PATHWAY	HNSC_HPV-	0.931603	2.11697
KEGG_B_CELL_RECEPTOR_SIGNALING_PATHWAY	LGG_IDHwt	1.04334	0.628409
KEGG_B_CELL_RECEPTOR_SIGNALING_PATHWAY	LUAD_All	0.957245	1.26623
KEGG_B_CELL_RECEPTOR_SIGNALING_PATHWAY	LUAD_EGFR-mut	1.07546	0.33123
KEGG_B_CELL_RECEPTOR_SIGNALING_PATHWAY	LUAD_KRAS_hotspot	0.957094	0.397986
KEGG_B_CELL_RECEPTOR_SIGNALING_PATHWAY	LUAD_STK11_truncating	0.933987	0.31849
KEGG_B_CELL_RECEPTOR_SIGNALING_PATHWAY	LUSC_All	0.926946	1.58323
KEGG_B_CELL_RECEPTOR_SIGNALING_PATHWAY	LUSC_PIK3CA_PTEN	0.968911	0.313851
KEGG_B_CELL_RECEPTOR_SIGNALING_PATHWAY	MESO_All	0.945365	0.726622
KEGG_B_CELL_RECEPTOR_SIGNALING_PATHWAY	PAAD_All	0.918131	1.73614
KEGG_B_CELL_RECEPTOR_SIGNALING_PATHWAY	SARC_All	1.02683	0.381044
KEGG_B_CELL_RECEPTOR_SIGNALING_PATHWAY	SARC_LMS	0.931076	0.394715
KEGG_B_CELL_RECEPTOR_SIGNALING_PATHWAY	SARC_MFS/UPS	0.991101	0.0422788
KEGG_B_CELL_RECEPTOR_SIGNALING_PATHWAY	SKCM_All	0.862947	2.70827
KEGG_B_CELL_RECEPTOR_SIGNALING_PATHWAY	SKCM_BRAF_Hotspot	0.828351	1.67587
KEGG_B_CELL_RECEPTOR_SIGNALING_PATHWAY	SKCM_RAS_Hotspot	0.909913	0.729634
KEGG_B_CELL_RECEPTOR_SIGNALING_PATHWAY	STAD_All	0.870691	1.61463
KEGG_B_CELL_RECEPTOR_SIGNALING_PATHWAY	STAD_CIN	1.01434	0.17519
KEGG_T_CELL_RECEPTOR_SIGNALING_PATHWAY	BLCA_All	0.971024	0.131615
KEGG_T_CELL_RECEPTOR_SIGNALING_PATHWAY	ESCA_All	0.980059	0.17519
KEGG_T_CELL_RECEPTOR_SIGNALING_PATHWAY	ESCA_ESCC	1.06869	0.617306
KEGG_T_CELL_RECEPTOR_SIGNALING_PATHWAY	GBM_All	1.00531	0.199202
KEGG_T_CELL_RECEPTOR_SIGNALING_PATHWAY	GBM_Classic	1.01261	0.192805
KEGG_T_CELL_RECEPTOR_SIGNALING_PATHWAY	GBM_Mesenchymal	1.00809	0.166106
KEGG_T_CELL_RECEPTOR_SIGNALING_PATHWAY	HNSC_HPV-	0.922281	2.70827
KEGG_T_CELL_RECEPTOR_SIGNALING_PATHWAY	LGG_IDHwt	1.0488	1.3647
KEGG_T_CELL_RECEPTOR_SIGNALING_PATHWAY	LUAD_All	0.957137	1.24846
KEGG_T_CELL_RECEPTOR_SIGNALING_PATHWAY	LUAD_EGFR-mut	1.02905	0.33123
KEGG_T_CELL_RECEPTOR_SIGNALING_PATHWAY	LUAD_KRAS_hotspot	0.937511	0.690192
KEGG_T_CELL_RECEPTOR_SIGNALING_PATHWAY	LUAD_STK11_truncating	0.968526	0.192805
KEGG_T_CELL_RECEPTOR_SIGNALING_PATHWAY	LUSC_All	0.948408	1.13962
KEGG_T_CELL_RECEPTOR_SIGNALING_PATHWAY	LUSC_PIK3CA_PTEN	0.96112	0.34771
KEGG_T_CELL_RECEPTOR_SIGNALING_PATHWAY	MESO_All	0.963711	0.321442
KEGG_T_CELL_RECEPTOR_SIGNALING_PATHWAY	PAAD_All	0.919305	1.67587
KEGG_T_CELL_RECEPTOR_SIGNALING_PATHWAY	SARC_All	0.999311	0.107761
KEGG_T_CELL_RECEPTOR_SIGNALING_PATHWAY	SARC_LMS	0.907966	0.442356
KEGG_T_CELL_RECEPTOR_SIGNALING_PATHWAY	SARC_MFS/UPS	0.973978	0.0777296
KEGG_T_CELL_RECEPTOR_SIGNALING_PATHWAY	SKCM_All	0.866487	2.70827
KEGG_T_CELL_RECEPTOR_SIGNALING_PATHWAY	SKCM_BRAF_Hotspot	0.815268	1.71562
KEGG_T_CELL_RECEPTOR_SIGNALING_PATHWAY	SKCM_RAS_Hotspot	0.907095	0.617306
KEGG_T_CELL_RECEPTOR_SIGNALING_PATHWAY	STAD_All	0.881004	1.56432
KEGG_T_CELL_RECEPTOR_SIGNALING_PATHWAY	STAD_CIN	1.04616	0.280297
KEGG_TOLL_LIKE_RECEPTOR_SIGNALING_PATHWAY	BLCA_All	0.980491	0.14857
KEGG_TOLL_LIKE_RECEPTOR_SIGNALING_PATHWAY	ESCA_All	1.02214	0.360432
KEGG_TOLL_LIKE_RECEPTOR_SIGNALING_PATHWAY	ESCA_ESCC	1.03802	0.273643
KEGG_TOLL_LIKE_RECEPTOR_SIGNALING_PATHWAY	GBM_All	1.09379	0.901109
KEGG_TOLL_LIKE_RECEPTOR_SIGNALING_PATHWAY	GBM_Classic	1.2378	0.730074
KEGG_TOLL_LIKE_RECEPTOR_SIGNALING_PATHWAY	GBM_Mesenchymal	1.11398	0.577815
KEGG_TOLL_LIKE_RECEPTOR_SIGNALING_PATHWAY	HNSC_HPV-	0.929716	1.61463
KEGG_TOLL_LIKE_RECEPTOR_SIGNALING_PATHWAY	LGG_IDHwt	1.16266	1.41789
KEGG_TOLL_LIKE_RECEPTOR_SIGNALING_PATHWAY	LUAD_All	0.968789	0.400176
KEGG_TOLL_LIKE_RECEPTOR_SIGNALING_PATHWAY	LUAD_EGFR-mut	1.15018	0.656977
KEGG_TOLL_LIKE_RECEPTOR_SIGNALING_PATHWAY	LUAD_KRAS_hotspot	0.941574	0.37142
KEGG_TOLL_LIKE_RECEPTOR_SIGNALING_PATHWAY	LUAD_STK11_truncating	1.00352	0.0876901
KEGG_TOLL_LIKE_RECEPTOR_SIGNALING_PATHWAY	LUSC_All	0.941754	1.00241
KEGG_TOLL_LIKE_RECEPTOR_SIGNALING_PATHWAY	LUSC_PIK3CA_PTEN	0.959693	0.244375
KEGG_TOLL_LIKE_RECEPTOR_SIGNALING_PATHWAY	MESO_All	0.904266	1.15528
KEGG_TOLL_LIKE_RECEPTOR_SIGNALING_PATHWAY	PAAD_All	0.929903	1.61463
KEGG_TOLL_LIKE_RECEPTOR_SIGNALING_PATHWAY	SARC_All	1.06017	0.545258
KEGG_TOLL_LIKE_RECEPTOR_SIGNALING_PATHWAY	SARC_LMS	0.956619	0.10966
KEGG_TOLL_LIKE_RECEPTOR_SIGNALING_PATHWAY	SARC_MFS/UPS	0.997954	0.10263
KEGG_TOLL_LIKE_RECEPTOR_SIGNALING_PATHWAY	SKCM_All	0.896632	1.38246
KEGG_TOLL_LIKE_RECEPTOR_SIGNALING_PATHWAY	SKCM_BRAF_Hotspot	0.872242	0.617306
KEGG_TOLL_LIKE_RECEPTOR_SIGNALING_PATHWAY	SKCM_RAS_Hotspot	0.870956	0.628409
KEGG_TOLL_LIKE_RECEPTOR_SIGNALING_PATHWAY	STAD_All	0.897756	1.73614
KEGG_TOLL_LIKE_RECEPTOR_SIGNALING_PATHWAY	STAD_CIN	1.01187	0.105229
PID_CD8_TCR_DOWNSTREAM_PATHWAY	BLCA_All	0.853623	0.525746
PID_CD8_TCR_DOWNSTREAM_PATHWAY	ESCA_All	0.950124	0.394909
PID_CD8_TCR_DOWNSTREAM_PATHWAY	ESCA_ESCC	1.01887	0.105222
PID_CD8_TCR_DOWNSTREAM_PATHWAY	GBM_All	1.00261	0.204421
PID_CD8_TCR_DOWNSTREAM_PATHWAY	GBM_Classic	1.01743	0.0499161
PID_CD8_TCR_DOWNSTREAM_PATHWAY	GBM_Mesenchymal	1.00749	0.202293
PID_CD8_TCR_DOWNSTREAM_PATHWAY	HNSC_HPV-	0.846361	1.96156
PID_CD8_TCR_DOWNSTREAM_PATHWAY	LGG_IDHwt	0.905932	0.155712
PID_CD8_TCR_DOWNSTREAM_PATHWAY	LUAD_All	0.883618	1.46084
PID_CD8_TCR_DOWNSTREAM_PATHWAY	LUAD_EGFR-mut	1.21264	0.55392
PID_CD8_TCR_DOWNSTREAM_PATHWAY	LUAD_KRAS_hotspot	0.81616	0.876559
PID_CD8_TCR_DOWNSTREAM_PATHWAY	LUAD_STK11_truncating	0.966684	0.0876901
PID_CD8_TCR_DOWNSTREAM_PATHWAY	LUSC_All	0.831942	1.59915
PID_CD8_TCR_DOWNSTREAM_PATHWAY	LUSC_PIK3CA_PTEN	0.880793	0.199202
PID_CD8_TCR_DOWNSTREAM_PATHWAY	MESO_All	0.861638	0.317434
PID_CD8_TCR_DOWNSTREAM_PATHWAY	PAAD_All	0.80644	1.58088
PID_CD8_TCR_DOWNSTREAM_PATHWAY	SARC_All	1.11595	0.545258
PID_CD8_TCR_DOWNSTREAM_PATHWAY	SARC_LMS	0.931643	0.199202
PID_CD8_TCR_DOWNSTREAM_PATHWAY	SARC_MFS/UPS	1.03583	0.0864938
PID_CD8_TCR_DOWNSTREAM_PATHWAY	SKCM_All	0.734718	2.37677
PID_CD8_TCR_DOWNSTREAM_PATHWAY	SKCM_BRAF_Hotspot	0.672253	1.50121
PID_CD8_TCR_DOWNSTREAM_PATHWAY	SKCM_RAS_Hotspot	0.746234	0.816006
PID_CD8_TCR_DOWNSTREAM_PATHWAY	STAD_All	0.898604	2.25832
PID_CD8_TCR_DOWNSTREAM_PATHWAY	STAD_CIN	1.00345	0.0110144
PID_CD8_TCR_PATHWAY	BLCA_All	0.904845	0.656977
PID_CD8_TCR_PATHWAY	ESCA_All	0.839847	0.381044
PID_CD8_TCR_PATHWAY	ESCA_ESCC	1.11054	0.161671
PID_CD8_TCR_PATHWAY	GBM_All	1.03417	0.284272
PID_CD8_TCR_PATHWAY	GBM_Classic	1.11342	0.539754
PID_CD8_TCR_PATHWAY	GBM_Mesenchymal	1.03138	0.155776
PID_CD8_TCR_PATHWAY	HNSC_HPV-	0.842262	2.70827
PID_CD8_TCR_PATHWAY	LGG_IDHwt	1.07088	0.815648
PID_CD8_TCR_PATHWAY	LUAD_All	0.911938	1.73614
PID_CD8_TCR_PATHWAY	LUAD_EGFR-mut	1.07927	0.33123
PID_CD8_TCR_PATHWAY	LUAD_KRAS_hotspot	0.889724	0.915677
PID_CD8_TCR_PATHWAY	LUAD_STK11_truncating	0.916792	0.237351
PID_CD8_TCR_PATHWAY	LUSC_All	0.871788	1.50121
PID_CD8_TCR_PATHWAY	LUSC_PIK3CA_PTEN	0.91862	0.273643
PID_CD8_TCR_PATHWAY	MESO_All	0.901685	0.616104
PID_CD8_TCR_PATHWAY	PAAD_All	0.851653	1.81827
PID_CD8_TCR_PATHWAY	SARC_All	1.03327	0.244375
PID_CD8_TCR_PATHWAY	SARC_LMS	0.839332	0.55392
PID_CD8_TCR_PATHWAY	SARC_MFS/UPS	1.0273	0.199202
PID_CD8_TCR_PATHWAY	SKCM_All	0.77867	2.75002
PID_CD8_TCR_PATHWAY	SKCM_BRAF_Hotspot	0.71321	1.75134
PID_CD8_TCR_PATHWAY	SKCM_RAS_Hotspot	0.835521	0.690192
PID_CD8_TCR_PATHWAY	STAD_All	0.74068	2.01596
PID_CD8_TCR_PATHWAY	STAD_CIN	1.04219	0.10263
PID_TCR_PATHWAY	BLCA_All	0.92081	0.672779
PID_TCR_PATHWAY	ESCA_All	0.875371	0.513421
PID_TCR_PATHWAY	ESCA_ESCC	1.10909	0.20142
PID_TCR_PATHWAY	GBM_All	1.03369	0.34771
PID_TCR_PATHWAY	GBM_Classic	1.09222	0.55392
PID_TCR_PATHWAY	GBM_Mesenchymal	1.0444	0.231589
PID_TCR_PATHWAY	HNSC_HPV-	0.865511	2.70827
PID_TCR_PATHWAY	LGG_IDHwt	1.07954	1.10271
PID_TCR_PATHWAY	LUAD_All	0.928747	1.73614
PID_TCR_PATHWAY	LUAD_EGFR-mut	1.06078	0.237351
PID_TCR_PATHWAY	LUAD_KRAS_hotspot	0.917748	0.790448
PID_TCR_PATHWAY	LUAD_STK11_truncating	0.911934	0.289112
PID_TCR_PATHWAY	LUSC_All	0.890706	1.57454
PID_TCR_PATHWAY	LUSC_PIK3CA_PTEN	0.944031	0.233253
PID_TCR_PATHWAY	MESO_All	0.932496	0.545258
PID_TCR_PATHWAY	PAAD_All	0.892232	1.70743
PID_TCR_PATHWAY	SARC_All	1.04191	0.400176
PID_TCR_PATHWAY	SARC_LMS	0.909939	0.289222
PID_TCR_PATHWAY	SARC_MFS/UPS	1.01557	0.191606
PID_TCR_PATHWAY	SKCM_All	0.813493	2.75002
PID_TCR_PATHWAY	SKCM_BRAF_Hotspot	0.759879	1.77554
PID_TCR_PATHWAY	SKCM_RAS_Hotspot	0.864864	0.651238
PID_TCR_PATHWAY	STAD_All	0.804812	1.98085
PID_TCR_PATHWAY	STAD_CIN	1.02719	0.0800389
REACTOME_INTERFERON_ALPHA_BETA_SIGNALING	BLCA_All	0.98795	0.123525
REACTOME_INTERFERON_ALPHA_BETA_SIGNALING	ESCA_All	0.979618	0.0749958
REACTOME_INTERFERON_ALPHA_BETA_SIGNALING	ESCA_ESCC	1.02569	0.131615
REACTOME_INTERFERON_ALPHA_BETA_SIGNALING	GBM_All	1.08902	0.334159
REACTOME_INTERFERON_ALPHA_BETA_SIGNALING	GBM_Classic	1.31784	0.403036
REACTOME_INTERFERON_ALPHA_BETA_SIGNALING	GBM_Mesenchymal	1.13215	0.343435
REACTOME_INTERFERON_ALPHA_BETA_SIGNALING	HNSC_HPV-	0.924916	1.48275
REACTOME_INTERFERON_ALPHA_BETA_SIGNALING	LGG_IDHwt	1.32229	2.11697
REACTOME_INTERFERON_ALPHA_BETA_SIGNALING	LUAD_All	1.01055	0.0486644
REACTOME_INTERFERON_ALPHA_BETA_SIGNALING	LUAD_EGFR-mut	1.20836	0.447077
REACTOME_INTERFERON_ALPHA_BETA_SIGNALING	LUAD_KRAS_hotspot	0.969834	0.18433
REACTOME_INTERFERON_ALPHA_BETA_SIGNALING	LUAD_STK11_truncating	1.01497	0.0499001
REACTOME_INTERFERON_ALPHA_BETA_SIGNALING	LUSC_All	0.959105	0.403217
REACTOME_INTERFERON_ALPHA_BETA_SIGNALING	LUSC_PIK3CA_PTEN	0.998411	0.0852852
REACTOME_INTERFERON_ALPHA_BETA_SIGNALING	MESO_All	0.837301	2.07776
REACTOME_INTERFERON_ALPHA_BETA_SIGNALING	PAAD_All	1.05249	0.334159
REACTOME_INTERFERON_ALPHA_BETA_SIGNALING	SARC_All	1.05516	0.266787
REACTOME_INTERFERON_ALPHA_BETA_SIGNALING	SARC_LMS	0.90539	0.304267
REACTOME_INTERFERON_ALPHA_BETA_SIGNALING	SARC_MFS/UPS	1.00776	0.0147987
REACTOME_INTERFERON_ALPHA_BETA_SIGNALING	SKCM_All	0.8952	1.73614
REACTOME_INTERFERON_ALPHA_BETA_SIGNALING	SKCM_BRAF_Hotspot	0.847882	1.00241
REACTOME_INTERFERON_ALPHA_BETA_SIGNALING	SKCM_RAS_Hotspot	0.8843	0.403036
REACTOME_INTERFERON_ALPHA_BETA_SIGNALING	STAD_All	0.982276	0.266787
REACTOME_INTERFERON_ALPHA_BETA_SIGNALING	STAD_CIN	1.06335	0.609897
REACTOME_INTERFERON_GAMMA_SIGNALING	BLCA_All	0.992779	0.131615
REACTOME_INTERFERON_GAMMA_SIGNALING	ESCA_All	0.961978	0.161671
REACTOME_INTERFERON_GAMMA_SIGNALING	ESCA_ESCC	1.10086	0.400176
REACTOME_INTERFERON_GAMMA_SIGNALING	GBM_All	1.08969	0.690192
REACTOME_INTERFERON_GAMMA_SIGNALING	GBM_Classic	1.14416	0.284272
REACTOME_INTERFERON_GAMMA_SIGNALING	GBM_Mesenchymal	1.16751	0.756729
REACTOME_INTERFERON_GAMMA_SIGNALING	HNSC_HPV-	0.902594	2.53256
REACTOME_INTERFERON_GAMMA_SIGNALING	LGG_IDHwt	1.27056	2.29639
REACTOME_INTERFERON_GAMMA_SIGNALING	LUAD_All	1.00034	0.153567
REACTOME_INTERFERON_GAMMA_SIGNALING	LUAD_EGFR-mut	1.16984	0.577785
REACTOME_INTERFERON_GAMMA_SIGNALING	LUAD_KRAS_hotspot	0.982972	0.206162
REACTOME_INTERFERON_GAMMA_SIGNALING	LUAD_STK11_truncating	1.00878	0.0113584
REACTOME_INTERFERON_GAMMA_SIGNALING	LUSC_All	0.95041	0.92099
REACTOME_INTERFERON_GAMMA_SIGNALING	LUSC_PIK3CA_PTEN	0.9682	0.199202
REACTOME_INTERFERON_GAMMA_SIGNALING	MESO_All	0.894523	2.03872
REACTOME_INTERFERON_GAMMA_SIGNALING	PAAD_All	1.02179	0.0749958
REACTOME_INTERFERON_GAMMA_SIGNALING	SARC_All	1.02251	0.055313
REACTOME_INTERFERON_GAMMA_SIGNALING	SARC_LMS	0.837756	1.03724
REACTOME_INTERFERON_GAMMA_SIGNALING	SARC_MFS/UPS	1.01322	0.170077
REACTOME_INTERFERON_GAMMA_SIGNALING	SKCM_All	0.884517	1.91896
REACTOME_INTERFERON_GAMMA_SIGNALING	SKCM_BRAF_Hotspot	0.853276	0.809988
REACTOME_INTERFERON_GAMMA_SIGNALING	SKCM_RAS_Hotspot	0.871796	0.557859
REACTOME_INTERFERON_GAMMA_SIGNALING	STAD_All	0.913376	1.0848
REACTOME_INTERFERON_GAMMA_SIGNALING	STAD_CIN	1.07501	0.357215
REACTOME_INTERFERON_SIGNALING	BLCA_All	0.991588	0.110338
REACTOME_INTERFERON_SIGNALING	ESCA_All	0.990422	0.0203451
REACTOME_INTERFERON_SIGNALING	ESCA_ESCC	1.03945	0.304575
REACTOME_INTERFERON_SIGNALING	GBM_All	1.03796	0.397986
REACTOME_INTERFERON_SIGNALING	GBM_Classic	1.07144	0.237351
REACTOME_INTERFERON_SIGNALING	GBM_Mesenchymal	1.08051	0.497573
REACTOME_INTERFERON_SIGNALING	HNSC_HPV-	0.946839	1.73614
REACTOME_INTERFERON_SIGNALING	LGG_IDHwt	1.17624	2.70827
REACTOME_INTERFERON_SIGNALING	LUAD_All	1.0026	0.0147987
REACTOME_INTERFERON_SIGNALING	LUAD_EGFR-mut	1.07479	0.34771
REACTOME_INTERFERON_SIGNALING	LUAD_KRAS_hotspot	0.980728	0.192805
REACTOME_INTERFERON_SIGNALING	LUAD_STK11_truncating	1.03111	0.237351
REACTOME_INTERFERON_SIGNALING	LUSC_All	0.976584	0.497301
REACTOME_INTERFERON_SIGNALING	LUSC_PIK3CA_PTEN	0.982505	0.199202
REACTOME_INTERFERON_SIGNALING	MESO_All	0.928532	1.67686
REACTOME_INTERFERON_SIGNALING	PAAD_All	1.01514	0.0749958
REACTOME_INTERFERON_SIGNALING	SARC_All	1.01963	0.113122
REACTOME_INTERFERON_SIGNALING	SARC_LMS	0.915814	0.690192
REACTOME_INTERFERON_SIGNALING	SARC_MFS/UPS	1.01313	0.10263
REACTOME_INTERFERON_SIGNALING	SKCM_All	0.938061	1.67523
REACTOME_INTERFERON_SIGNALING	SKCM_BRAF_Hotspot	0.913565	0.891542
REACTOME_INTERFERON_SIGNALING	SKCM_RAS_Hotspot	0.932687	0.459517
REACTOME_INTERFERON_SIGNALING	STAD_All	0.960879	0.820237
REACTOME_INTERFERON_SIGNALING	STAD_CIN	1.04754	0.46529

## Sheet: SuppData9
Supplementary Data 9. The immune modulatory genes used in this study
IL2
IL12A
IL15
IL8
CXCL10
CXCL9
CXCL13
CCL2
CCL5
TRAF2
TRAF3
XCL1
XCL2
TGFB1
VEGFA
IL1B
IL6
NT5E
PVR
CD276
CD27
CD28
ICOS
TNFRSF9
TNFRSF4
IL4
IL7
IL21

## Sheet: SuppData10
Supplementary Data 10. Summary of the 8 ICT trials included in this study.
#	Cohort	Cancer type	Therapy	Cohort size (original)	Cohort size (selected)	Sample selection criteria	ICT in selected cohort	ICT monotherapy agents used	Determination of 9p21 status	Response rate, 9p21-WT group (n)	Response rate, 9p2-loss group (n)	P value (Fisher's exact test, two-tailed)	TMB data availability	PD-L1 staining data availability	Data source	Reference (PMID)	Dataset accession number
1	MDA Solid Tumors	Solid tumors	anti-PD-1/L1	123	94	Monotherapy; RECIST data available; not rare cancer types and with matched control	Monotherapy	Pembrolizumab, Nivolumab, Atezolizumab, CX-072 (anti-PD-L1), FAZ053 (anti-PD-L1)	CNAs profiles derived from targeted FoundationOne CDx panel and/or MTAP protein expression by IHC	*27% (8/30)	4% (1/25)	0.03	Not available	Not available	MD Anderson Cancer Center	n/a	n/a
2	High-risk Resectable Melanoma, Helmink et al.	Melanoma	anti-PD-1	22	12	Monotherapy; RECIST data availalble	Monotherapy	Nivolumab	Expression levels of both CDKN2A and MTAP	75% (3/4)	0% (0/5)	0.048	Not available	Available for 9/12 tumors	MD Anderson Cancer Center	31942075, 30297909	GSE120575
3	Metastatic Melanoma, Liu et al.	Melanoma	anti-PD-1	144	58	Monotherapy (Ipilimumab naïve cases were selcted and cases progressed on Ipilimumab were exclused); with pre-treament samples available	Monotherapy	Pembrolizumab, Nivolumab	Expression levels of both CDKN2A and MTAP	61% (11/18)	28% (4/14)	0.087	Available	Not available	Liu et al.	31792460	phs000452.v3.p1
4	Metastatic Melanoma, Gide et al.	Melanoma	anti-PD-1	120	41	Monotherapy; with RNA-seq gene expression data available	Monotherapy	Pembrolizumab, Nivolumab	Expression levels of both CDKN2A and MTAP	69% (9/13)	31% (4/13)	0.23	Not available	Not available	Gide et al.	30753825	PRJEB23709
5	Unresectable or Advanced Melanoma, Riaz, et al.	Melanoma	anti-PD-1	65	23	(Ipilimumab naïve cases were selcted and cases progressed on Ipilimumab were exclused); with pre-treament samples available; Response data avilable	Monotherapy	Nivolumab	Expression levels of both CDKN2A and MTAP	40% (4/10)	11% (1/9)	0.3	Not available	Not available	Riaz, et al.	29033130	GSE91061
	Combined melanoma cohort ( Cohorts 2-5)	Melanoma	anti-PD-1	351	134	All kept	Monotherapy	Pembrolizumab, Nivolumab	Expression levels of both CDKN2A and MTAP	60% (27/45)	22% (9/41)	0.0004	n/a	n/a	Cohorts 2-5	Cohorts 2-5	Cohorts 2-5
6	MSKCC advanced NSCLC, Rizvi, et al.	Lung cancer	anti-PD-1/L1	240	151	Monotherapy; Lung adenocarcinoma; response data available; CDKN2A/B homozygous deletion (two cases with truncating mutations of CDKN2A were excluded)	Monotherapy	n/a	CNAs profiles derived from the MSK-IMPACT panel	**29% (40/137)	7% (1/14)	0.048	Available	Available	Rizvi, et al.	29337640	MSKCC, Jclin Oncol 2018 (cBioPortal)
7	MDA metastatic urothelial cancer (mUC)	Urothelial cancer	anti-PD-1/L1	86	80	RECIST data availalble	Monotherapy	Pembrolizumab, Atezolizumab	MTAP immunohistochemistry staining	29% (17/58)	9% (2/22)	0.009	Not available	Available	MD Anderson Cancer Center	n/a	n/a
8	mUC IMvigor210 trial, Mariathasan et al.	Urothelial cancer	anti-PD-L1	358	298	RECIST data availalble	Monotherapy	Atezolizumab	Expression levels of both CDKN2A and MTAP	32% (40/124)	12% (15/127)	7e-05	Available	Available	Mariathasan et al.	29443960	IMvigor210CoreBiologies
Total (Cohorts 1-8)				1098	757					34% (132/394)	12% (28/229)	<0.0001
Note: *calculated for the ICT responsive cohort; **response was defined by the study as DCB and NCB

[truncated: 11 more sheets: SuppData11, SuppData12, SuppData13, SuppData14, SuppData15, Table_S16, SuppData17, SuppData18, SuppData19, SuppData20, SuppData21]
